# Supplementary material for: A framework to identify contributing genes in patients with Phelan-McDermid syndrome
Source: NPJ Genom Med. 2017 Oct 23;2:32. doi: 10.1038/s41525-017-0035-2 (PMC5677962; doi:10.1038/s41525-017-0035-2)
Supplement: Supplementary file 13 — Supplementary Table 1 [file 41525_2017_35_MOESM13_ESM.xlsx]

## Sheet: Table S1. Prevalence
Center	Total number of array	Patients with a CNV at 22q13	Prevalence	95% Confidence Interval
CHU Estaing, Clermont-Ferrand, France	1366	4	0.29%	0.09 - 0.80
Pitié Salpétrière Hospital, Paris, France	2180	6	0.27%	0.11 - 0.63
Nantes Hospital, Nantes, France	4176	10	0.23%	0.12 - 0.46
Robert Debré Hospital, Paris, France	3609	10	0.27%	0.14 - 0.53
Lyon Civil Hospital, Lyon, France	4724	10	0.21%	0.11 - 0.40
Bordeaux Hospital, Bordeaux, France	360	5	1.38%	0.51 - 3.40
Dijon Hospital, Dijon, France	1700	5	0.29%	0.11 - 0.73
