# Supplementary material for: A framework to identify contributing genes in patients with Phelan-McDermid syndrome
Source: NPJ Genom Med. 2017 Oct 23;2:32. doi: 10.1038/s41525-017-0035-2 (PMC5677962; doi:10.1038/s41525-017-0035-2)
Supplement: Supplementary file 14 — Supplementary Table 2 [file 41525_2017_35_MOESM14_ESM.xlsx]

## Sheet: Table S2. Clinical data
ID	Gender	Age at inclusion	Prenatal period	Neonatal period	Feeding difficulties during infancy and childhood	Dysmorphic features	Neurologic exam	Autism traits	Additional behavioral abnormalities	Intellectual deficiency	Speech (first word / first sentence)	Seizure	Heart abnormalities	Eye disorders	Gastro Intestinal disorder	Head circumference	Other medical features	EEG	Brain MRI	Follow up
1	M	11 y 6 m	non-contributory	non-contributory	NA	high forehead, triangular face, fleshy lips, upturned nose, marked philtrum	NA	absent	onychophagia	present	lack of speech (regression at 2 y*)	absent	absent	absent	absent	normal	hydrocele at 2 y., hyperlordosis	NA	NA	NA
2	M	20 y 2 m	non-contributory	hypotonia at birth	absent	marfanoid phenotype: long and narrow face, enlarged tip nose, absent bow cupid, marked Raynaud syndrome, apparent hypertrophy of soft tissue at hands and feet	normal	present	poor social interaction	present	Lack of speech	absent	absent	present (severe bilateral myopia)	absent	normal	lumbar kyphosis	NA	corpus callosum hypoplasia, protuberance hypoplasia	NA
3	M	16 y 7 m	non-contributory	non-contributory	absent	absent	normal	present	motor stereotypies	present	lack of speech (regression at 18 m)*	absent	absent	absent	absent	normal	absent	normal	normal	at 22 y, severe agitation episode, sleep difficulties , exclusion of educational structure, regression of learning abilities
4	F	1 y	NA	non-contributory	NA	unspecific dysmorphic features	axial hypotonia	absent	NA	present	Lack of speech	absent	absent	absent	absent	normal	unilateral multicystic dysplastic kidney with normal renal function	basal rythm desynchronization without epileptic activity	NA	NA
5	F	4 y 7 m	non-contributory	non-contributory	NA	deep palmar creases hands	pyramidal syndrome	absent	NA	present	Lack of speech	NA	absent	absent	absent	macrocephaly	absent	normal	NA	NA
6	M	2 y 1 m	pregnancy-induced hypertension	G6PD deficit	absent	triphalangeal thumb	proximal and distal myoclonies, hypertonia without pyramidal syndrome, ataxia, dystonic movements	absent	abnormal behavior, very opponent, imotivate cry	present	Lack of speech	absent	absent	present (congenital strabism)	absent	normal	asthma	NA	white matter feature, thin corpus callosum	NA
7	F	5 y 6 m	Intrauterine growth restriction	non-contributory	absent	dysplastic ears, clinodactyly of the 5th fingers	NA	absent	normal behavior	Bordeline (WISC-4th edition	Lack of speech	NA	absent	present (hyperopia, astigmatism)	absent	normal	NA	NA	NA	NA
8	F	13 y 10 m	NA	prematurity	absent	large ears, dental abnormalities, large hands, nail dystrophy	normal	present	motor stereotypies	present (Brunet Lezine test)	Lack of speech	beginning at 2 y	absent	present (strabism)	absent	normal	late onset of puberty	NA	global atrophy, ventricular dilatation	NA
9	F	27 y	NA	non-contributory	NA	NA	NA	NA	ODD	present	Lack of speech	present	NA	NA	NA	NA	NA	NA	NA	status epilepticus at 17 y, loss of visual acuity, loss of motor skills
10	F	6 y 5 m	non-contributory	non-contributory	polyphagy	small palpebral fissures, tubular nose, long philtrum, hypoplastic nose wings, small mouth, large ears, short hands, hallux clinodactyly	normal	NA	agressive behaviors, low frustration tolerance	present	speech delay (3y)	absent	absent	absent	absent	normal	absent	NA	normal	NA
11	F	37 y 5 m	Intrauterine growth retardation	non-contributory	absent	absent	hypertonia	absent	bipolar disorder, hallucinations	present	speech delay	absent	absent	absent	absent	normal	absent	basal rythm desynchronization without epileptic activity	normal	NA
12	F	13 y 8 m	Intrauterine growth retardation	non-contributory	NA	small mouth, oblique palpebral fissures, dysplastic ears	normal	absent	agressive behaviors, poor social interaction	present	speech delay (3y/4y)	absent	NA	NA	NA	NA	NA	normal	normal	NA
13	F	33 y	NA	non-contributory	absent	arachnodactyly	NA	present	stereotypies, poor social interaction	present	speech delay (only few words)	present	absent	absent	absent	normal	ENT infections, dorsal kyphosis	NA	normal	NA
14	F	3 y 9 m	NA	non-contributory	present (unspecified)	retrognathism, flat philtrum, thin upper lip	hyperlaxity	NA	poor social interaction	present	speech delay	absent	present	absent	absent	normal	ENT infections	NA	NA	NA
15	F	10 y 8 m	non-contributory	non-contributory	absent	long face, dental abnormalities, hirsutism	normal	NA	normal behavior	NA	speech delay (8y)	absent	absent	absent	present (early gastroesophageal reflux with medical traitement until 14m., increased intestinal transit)	normal	left kidney duplicity, growth retardation	NA	NA	NA
16	F	15 y 8 m	pregnancy-induced hypertension	prematurity	absent	large mouth	normal	NA	NA	present	speech delay (6y)	absent	absent	absent	absent	normal	umbilical hernia, late onset puberty	normal	normal	NA
17	M	6 m	non-contributory	non-contributory	absent	small chin, left positional plagiocephaly, lower and posteriorly rotated ears, small lobules notch, very small Muehrcke's nails, left unique deep palmar crease, blind dimple	global hypotonia	NA	NA	present	Lack of speech	present	absent	present (strabism, visual impairement)	absent	normal	NA	NA	NA	NA
18	F	42 y	non-contributory	non-contributory	present (unspecified)	severe retrognathism (requiring surgery in infancy)	hypertonia	present (ADIR+, CARS+)	self injury	present	speech delay (only few words)	present	absent	absent	absent	normal	absent	NA	NA	NA
19	F	1 y 10 m	bilateral pyelocalicial dilatation and cerebral ventricular dilatation (observed during ultrasound examination)	non-contributory	NA	plagiocephaly, triangular face, broad nosal bridge, congenital torticollis, long thin fingers, long toes with encased nails	global hypotonia	absent	normal behavior	present	Lack of speech	NA	absent	present (left strabism)	absent	normal	left pyeloureteral junction	NA	cranial vault asymmetry with right and posterior plagiocephaly, symetric enlarged lateral and third ventricules, normal maturation	NA
20	F	5 y 8 m	NA	non-contributory	NA	absent	hypotonia, abnormal gait with femoral malposition	absent	normal behavior	present	speech delay (9m/5y)	absent	NA	NA	NA	NA	NA	NA	NA	NA
21	F	9 y 1 m	non-contributory	non-contributory	present (unspecified)	oblique palpebral fissures, edematous upper eyelids, bilateral epicanthus, large philthrum, retrognathism, brachydactylie, clinodactyly of the 5th fingers, bilateral hypopigmentation of the chest and right arm, hyperlordosis	NA	NA	agressive behaviors, immotivate cry, poor social interaction	present	Lack of speech	absent	NA	NA	NA	NA	NA	NA	enlarged lateral and forth ventricules,microcephaly, white matter anomaly, thin corpus callosum	NA
22	F	3 y 1 m	gestational diabetes	non-contributory	absent	oval face, short neck, brachycephalic & oblique palpebral fissures, aquiline nose	global hypotonia	absent	normal behavior	present	Lack of speech	present	NA	NA	NA	NA	NA	NA	NA	NA
23	F	5 y 5 m	non-contributory	non-contributory	absent	absent	hypotonia	NA	hyperactivity, agressive behavior, motor stereotypies	present	Lack of speech	NA	absent	absent	absent	normal	right cholesteatoma with deafness	NA	periventricular mild white matter hyperintensity, right opacified mastoid cells	NA
24	M	2 y	non-contributory	non-contributory	NA	brachycephaly, triangular face, hypertelorism, broad nasal tip, inverted lower lip, large ears, small pectus excavatum, large hands and feet	hypotonia	NA	normal behavior	present (Brunet Lezine test)	Lack of speech	absent	absent	myopia	absent	normal	NA	normal	NA	NA
25	M	2 y 3 m	non-contributory	non-contributory	absent	obique palpebral fissures, edematus upper eyelids, large mouth, dental abnormalities, bilateral varus feet	ataxia	present	poor eyes contact	present	speech delay (15m)	absent	absent	absent	absent	normal	NA	NA	periventricular white matter hyperintensity, dilated Virchow Robin spaces	NA
26	F	12 y 8 m	Intrauterine growth retardation	neonatal streptococal infection	absent	scattered thin hair highly implanted, short neck, oblique palpebral fissures, large marked nasal bridge, anteverted wings nose, small mouth , short philtrum, dysplastic ears, bilateral 2-3 syndactyly, bilateral clinodactyly of the 5th fingers	hyperlaxity	absent	normal behavior (CBCL; Parent's aNA teacher's Conners), mild attention deficit	present	speech delay (2y/4y)	absent	absent	absent	present (gastroesophageal reflux)	microcephaly	umbilical hernia	normal	posterior ventriculomegaly, thin corpus callosum, mild brain stem atrophy	NA
27	Fœtus	TOP	Intrauterine growth retardation, increased nuchal translucency, left diaphragmatic hernia (observed during ultrasound examination)	non-contributory	NA	long philtrum, thin lips, wide mouth, marked nasolabial folds, moderate retrognathism	NA	NA	NA	NA	NA	NA	absent	NA	NA	NA	left diaphragmatic hernia, hydronephrosis, bicornuate uterus, dysgenetic sex disorder	NA	NA	NA
28	M	4 y 6 m	non-contributory	non-contributory	present (requiring mixed alimentation)	protrusing chin, large broad nasal tip, marked philtrum, thick lips, overlapping toes	hypotonia	present	poor social interaction	present	Lack of speech	NA	present	present (strabism)	absent	normal	NA	NA	thin corpus callosum, enlarged third ventricule, anterior cerebral falx agenesis, frontal gyri interdigitation, hyppocampal atrophy	NA
29	F	27 y	non-contributory	hypotonia at birth	enteral nutrition for 6 m	wide eyebrows, dental abnormalities, thick lines, short fingers	NA	NA	self injury	present	Lack of speech	absent	present	absent	absent	normal	NA	NA	NA	NA
30	Fœtus	TOP	increased nuchal translucency, cardiopathy (observed during ultrasound examination)	non-contributory	NA	NA	NA	NA	NA	NA	NA	NA	present	NA	NA	NA	NA	NA	NA	NA
31	M	2 y	NA	non-contributory	swalbowing disorder	retrognathism	NA	NA	NA	present	Lack of speech	NA	present (supra aortic stenosis)	absent	absent	normal	NA	NA	NA	NA
32	F	6 y 6 m	non-contributory	non-contributory	NA	absent	NA	NA	NA	NA	Lack of speech	two episods of generalized seizures	NA	NA	NA	NA	NA	NA	sub cortical atrophy	NA
33	M	3 y 5 m	non-contributory	non-contributory	absent	absent	normal	present	hyperactivity, stereotypies	present	Lack of speech	absent	absent	absent	absent	normal	absent	NA	NA	NA
34	M	11 y 3 m	NA	prematurity	absent	absent	normal	present	hyperactivity, stereotypies	present	Lack of speech	present	absent	absent	absent	normal	absent	NA	left and posterior white matter hyper signal	NA
35	F	18 y	non-contributory	non-contributory	NA	hypertelorism, bilateral epicanthus, short nose, anteverted nostrils, long philtrum, thick lips, flat facies, clinodactyly of 5th fingers, 2-3 syndactyly	NA	NA	anxiety, agressive behavior, poor social adaptation	NA	speech delay (4y/5y)	NA	NA	NA	NA	NA	NA	NA	normal	NA
36	M	4 y 2 m	non-contributory	non-contributory	NA	absent	NA	present	poor social interaction, stereotypies	present	speech delay	NA	absent	present (strabism, hyperopia)	absent	normal	celiac disease	NA	NA	NA
37	F	8 y	non-contributory	non-contributory	absent	absent	NA	absent	normal behavior	present	speech delay (4y/7y)	absent	absent	absent	absent	normal	absent	NA	normal	NA
38	M	5 y 7 m	non-contributory	non-contributory	absent	high forehead, marked occiput, rectangular face, broad nasal bridge, cleft ear lobule, dystrophic toes nails	hypotonia	absent	normal behavior	present	Lack of speech	present	absent	absent	absent	normal	overgrowth (>2 SD)	normal	temporal left arachnoid cysts, periventricular white matter hyper signal concordant with myelination delay	NA
39	F	10 y	non-contributory	non-contributory	absent	absent	hypertonia	absent	normal behavior	present	Lack of speech	beginning at 2 y febrile seizures	absent	present (strabism)	absent	normal	early onset of puberty, overgrowth (>2 SD)	normal	NA	NA
40	M	8 y	NA	non-contributory	NA	absent	global hypotonia	present	NA	present	speech delay (3y)	NA	absent	absent	absent	normal	absent	NA	NA	NA
41	F	1 y	pyelocalicial dilatation	non-contributory	absent	small flat nasal bridge, thin palpebral fissures, epicanthus, large low implanted ears, arched palate	global hypotonia	present	hyperactivity, bruxism	NA	NA	absent	absent	absent	absent	normal	absent	NA	normal	NA
42	F	16 m	non-contributory	non-contributory	enteral nutrition for 6 m	large mouth with tongue protrusion	global hypotonia	absent	NA	NA	NA	absent	absent	absent	absent	normal	absent	NA	NA	NA
43	M	11 m	unilateral pyelic dilatation (observed during ultrasound examination)	non-contributory	enteral nutrition for 6 m	long eyelashes, marked wrinkles, thick face traits, familial 2-3 syndactyly, short hands	normal	present	normal behavior	NA	speech delay	repeated episodes of hypotonia	absent	absent	absent	normal	absent	NA	NA	NA
44	F	4 y	non-contributory	non-contributory	NA	absent	normal	absent	normal behavior	present	speech delay	absent	NA	NA	NA	NA	NA	NA	NA	NA
45	F	19 y	non-contributory	non-contributory	absent	bulbous nose, edematous upper eyelids, microretrognathism, arched palate, long thin fingers, unilateral palmar crease	hypertonia without pyramidal syndrome	absent	stereotypies, poor change tolerance	present	speech delay	absent	absent	present (strabism, severe myopia)	present (constipation)	normal	severe eczema	NA	normal	compulsive feeding behaviors
46	M	15 y	non-contributory	non-contributory	absent	coarse face, epicanthus, oblique palpebral fissures, hypertelorism, large soft ears with large lobules, thick lips, acromic stains	hypotonia, abnormal gait with varus feet	absent	wandering, self injury, unmotivated cry, stereotypies	present	Lack of speech	present	absent	present (mild astigmatism)	absent	normal	unilateral pyelectasy	NA	ventriculomegaly	NA
47	F	3 y 1 m	non-contributory	hypotonia	absent	square face, broad forehead, large ears, tip chin	ataxia	present	motor stereotypies, merycism	present	Lack of speech	absent	absent	absent	present (gastroesophageal reflux)	NA	genu valgum and varus feet	NA	normal	NA
48	M	15 y	non-contributory	hypotonia	NA	absent	hypotonia	present	ADHD, echolalia, echopraxia	present (WPPSI)	speech delay (4y)	NA	absent	absent	absent	normal	severe hypotonia with spine deformity, buccofacial apraxia	NA	NA	NA
49	M	6 y 8 m	NA	non-contributory	NA	round face, pointed chin, horizontal eyebrows, broad nasal wings, small mouth, short hands, syndactyly, left single transvere palmar crease	normal	absent	NA	present	NA	NA	absent	absent	absent	normal	absent	NA	NA	NA
50	M	11 y	Intrauterine growth retardation	non-contributory	absent	arched palate, pectus excavatum, clinodactyly of the 5th, hypoplastic toes	NA	present	stereotypies, hyperactivity	NA	lack of speech (regression at 2 y*)	absent	absent	absent	present (diarrhea/constipation)	normal	NA	spikes waves without epileptic activity	enlarged posterior Virchow-Robin spaces	NA
51	M	5 y	non-contributory	non-contributory	present (unspecified)	periorbital edema, hypertelorism, short nose with anteverted nostrils, long philtrum, thin upper lip	normal	absent	normal behavior	present	speech delay	absent	absent	absent	present (gastroesophageal reflux)	NA	NA	NA	NA	NA
52	M	3 y 5 m	NA	maternal infection during delivery	absent	absent	balance disorder	absent	low frustration tolerance	NA	speech delay	absent	absent	absent	absent	normal	absent	NA	normal	NA
53	M	9 y 5 m	NA	non-contributory	absent	absent	normal	absent	normal behavior	present	speech delay (SLD)	NA	absent	absent	absent	normal	absent	NA	NA	habitual school with assistance
54	M	5 y 3 m	NA	non-contributory	absent	oblique palpebral fissures, epicanthus, hypertelorism, bulbous tip nose, marked philtrum, thick lips, flat feet	NA	present	agressive behavior, stereotypies	present	speech delay (3y6m/unk)	absent	absent	absent	absent	normal	NA	NA	normal	NA
55	F	5y 3 m	NA	non-contributory	absent	epicanthus, hypertrichosis, low hairline, high palate, low-set ears, bulbous nose	NA	NA	poor social interaction, fear-related disorderupon new situations	present	speech delay (2y2m/unk)	absent	absent	absent	present (constipation)	normal	urinary tract infections	NA	NA	NA
56	M	21 y	NA	non-contributory	present (unspecified)	long face, thick lips, bulbous tip nose, bitemporal retraction, large ear, pointed chin	normal	present	poor social interaction	present	lack of speech	absent	absent	present (bilateral ptosis)	absent	normal	late onset of puberty	NA	ventriculomegaly, corpus callosum agenesia	NA
57	M	2 y 3 m	fœtal peritoneal infiltration at 33 weeks	non-contributory	present (unspecified)	depressed nasal bridge, nasal bones hypertrophy, microretrognatism, high palate, left single transverse palmar crease, arachnodactyly, bilateral 2-3 syndactyly	NA	NA	poor social interaction	NA	NA	absent	absent	present (strabism, amblyopia)	present (gastroesophageal reflux with drug traitement, constipation)	normal	testicular lymphoedema	NA	simplified corpus callosum	NA
58	M	3 y 6 m	increased nuchal translucency (observed during ultrasound examination)	non-contributory	absent	low-set hair, high forehead, epicanthus, dysplastic ears with a simplified helix	NA	NA	Motor coodination disorder	present	speech delay	absent	absent	absent	absent	normal	left cryptorchidism, varus metatarsal	NA	mega-cisterna magna ventriculomegaly, thin corpus callosum	NA
59	F	17 m	neonatal anemia due to alloimmunization	NA	NA	sunken eyes, large ears, epicanthus, dental abnormalities	NA	absent	normal behavior	NA	NA	complex attacks of febrile seizure	absent	absent	absent	normal	overgrowth (>2DS), asthma	temporoposterior left pseudorythmic and high voltage spikes	left temporo-cortico-subcortical sequellae of ischemic injuries, posterior fossea arachnoid cyst	NA
60	F	18 m	NA	non-contributory	NA	NA	global hypotonia	NA	immotivate cry, poor social communication and interaction, motor stereotypies	NA	NA	absent	absent	absent	present (gastroesophageal reflux)	microcephaly	NA	NA	Dandy Walker malformation	NA
61	M	15 m	NA	non-contributory	absent	Synophris, preauricular fistula, bilateral clinodactyly of the 5th toes	NA	present	stereotypies, poor social interactions, immotivated laughing	NA	NA	absent	absent	present (strabism)	absent	normal	bilateral deep deafness	NA	normal	NA
62	M	13 y	NA	non-contributory	NA	NA	NA	present	immotivate laughting	NA	speech delay	present	NA	NA	NA	NA	NA	rare bilateral asyncrone spikes waves without epileptic activity	NA	NA
63	M	5 y	non-contributory	non-contributory	NA	absent	NA	present (CESA)	NA	NA	lack of speech (regression at 3 y)*	NA	NA	NA	NA	NA	NA	NA	NA	NA
64	F	39 y	preterm labor	non-contributory	absent	left ptosis, short philtrum, square face, dysplastic ears	normal	present	poor social interaction, motor stereotypies	present	lack of speech	present	absent	absent	absent	normal	scoliosis	right temporal and occipital high-voltage spikes waves, left low-voltage waves	cranial vault hyperostosis, parenchymal atrophy	NA
65	M	6 m	non-contributory	non-contributory	present (unspecified)	retrognatism, anteverted nostrils, wide eyebrows, right foot 2-3 syndactyly, enlarged hands and feet	hypertonia	absent	normal behavior	present	speech delay	absent	absent	present (bilateral glaucoma)	absent	microcephaly	deafness, ENT recurrent infections, bilateral hydrocephalus	NA	thin corpus callosum	NA
66	F	7 m	non-contributory	non-contributory	absent	Pierre Robin sequence	axial hypotonia	absent	abnormal behavior	present	lack of speech	absent	present (aortic coarctation, intraventricular communication)	present (microphthalmia)	present (gastroesophageal reflux with medical traitement)	normal	ambiguous external genitalia : clitoral hypertrophy	normal	left periventricular leukomalacy	NA
67	M	12 y 11 m	non-contributory	non-contributory	absent	asymetric eyebrows, left ptosis	hypertonia	absent	echolalia	present	speech delay (4y/ 9y)	absent	absent	absent	absent	normal	absent	normal	NA	NA
68	M	3 y 6 m	non-contributory	non-contributory	absent	thick eyebrows, bulbous tip nose, thick hands, syndactyly 2/3 of the foot	ataxia	absent	abnormal behavior	present	speech delay	absent	absent	absent	absent	normal	hydrocephalus, congenital stridor, laryngomalacia,chronic ENT congestion, asthma	normal	corpus callosum hypoplasia	NA
69	M	4 y 5 m	non-contributory	prematurity	present (requiring mixed alimentation)	large ears, thin hair, long thin fingers, toe clinodactyly	NA	absent	stereotypies, self injury	present	speech delay	absent	absent	present (hypermetropia, nystagmus)	absent	normal	kidney abnormalities, unilateral cryptorchidism	NA	olfactory nerve agenesia	NA
70	F	9 y	toxoplasmosis seroconversion	non-contributory	absent	hypertelorism, suborbital edema, wide mouth, thin upper lip, prognathism, dental abnormalities	NA	present	ADHD, motor coordination disorder	present (WPPSI 3rd edition)	speech delay	absent	present (pulmonar stenosis, aorctic dysplasia)	absent	absent	normal	growth retardation	NA	NA	NA
71	F	10 y	unilateral pyelic dilatation (observed during ultrasound examination)	non-contributory	NA	NA	axial hypotonia	absent	anxiety at 11 y	present	lack of speech	beginning at 5 y 7 m	absent	present (strabism, bilateral hyperopia)	absent	normal	scoliosis	normal	NA	NA
72	M	neonatal period**	Intrauterine growth retardation	death	absent	hypotelorism, dysplastic ears, absent eyebrows and eyelashes, large head, large separate toes, gracil members	hypotonia	present	NA	NA	NA	NA	NA	NA	NA	normal	NA	NA	NA	NA
73	F	34 y	NA	non-contributory	present (unspecified)	long fingers, bilateral feet 2-3 syndactyly, thin skin	peripheral neuropathy	NA	poor social interaction	present	lack of speech	present	absent	absent	absent	normal	scoliosis, vesicoureteral reflux	NA	NA	NA
74	F	4 y 11 m	non-contributory	non-contributory	absent	eversed lower lip, macroglossia, protruse tongue, dental abnormalities, dermatoglyphics abnormalities, fetal pads	hyperlaxity	present	NA	present	lack of speech	absent	absent	absent	absent	normal	severe asthma	NA	NA	NA
75	M	NA	NA	NA	NA	NA	NA	NA	NA	NA	NA	NA	NA	NA	NA	NA	NA	NA	NA	NA
76	M	3 y 2 m	non-contributory	non-contributory	present (requiring mixed alimentation)	absent	balance disorder	present	abnormal behavior	present	speech delay (17m)	absent	absent	absent	absent	normal	absent	NA	NA	NA
77	F	1 y 2 m	non-contributory	non-contributory	present (unspecified)	absent	hyperlaxity	present	poor social interaction	present	speech delay	absent	absent	absent	absent	normal	absent	NA	NA	NA
78	M	10 y	NA	non-contributory	present (unspecified)	NA	hypotonia	present	merycism	present (Vineland)	lack of speech	present	absent	absent	present (gastroesophageal reflux, severe constipation)	normal	late onset puberty, growth retardation	persistant spikes waves despite stopping valproate	NA	NA
79	F	8 y	non-contributory	NA	NA	thin upper lip, large mouth, long fingers	ataxia, peripheric hypotonia and hyper-reflexia	present	ADHD, opposition, anxiety, self injury, motor stereotypies, motor coordination disorder	present (K-ABC)	speech delay (20m/3y)	beginning at 11 y	absent	absent	constipation	normal	scoliosis, late onset puberty (16 y.), dry skin, anorexia	normal (2005) intercritic paroxysmal abnormalities (2011)	NA	NA
80	F	4 y 11 m	NA	prematurity	NA	puffy eyes, thin eyebrows, long eyelashes, long philtrum, thick upper lip, arched palate, small jaw	global hypotonia	absent (ADIR-, ADOS-)	verbal and motor stereotypies, echolalia, motor coordination disorder, ADHD	present	speech delay	absent	absent	present (hyperopia, exophoria)	present (gastroesophageal reflux)	microcephaly	growth retardation, hyperlordose, sleep disorder	normal	NA	NA
81	M	12 y	non-contributory	NA	NA	short and large hands and feet	normal	present	lack of autonomy, roughness	present	lack of speech	absent	absent	absent	absent	NA	NA	NA	NA	NA
82	F	20 y	non-contributory	NA	NA	short philtrum, pointed chin	axial hypotonia	absent	self injury, hand stereotypies, conserved social interaction	present	lack of speech	absent	absent	absent	absent	NA	obesity	NA	NA	NA
83	M	23 y	non-contributory	NA	NA	retrognathism, large nasal bridge, dental anomalies	ataxia	present (ADIR+)	ADHD, agressive behavior, poor social interactions	present	speech delay (3y/4y)	absent	absent	present (hyperopia)	present (gastroesophageal reflux, chronic constipation)	NA	sleep disorder	NA	NA	at 20 y, regression of learning abilities, increased intensity of autism traits
84	F	neonatal period**	gestational diabetes	death	NA	coarse face, large nasal bridge, dysplastic ears without lobules, long thin fingers, adductus inchs	NA	NA	NA	NA	NA	NA	NA	NA	NA	NA	vesicular agenesis, cutis laxa	intercritic paroxysmal abnormalities	NA	NA
85	F	8 y	non-contributory	NA	absent	ptosis, dental abnormalities	normal except ptosis	NA	hyperactivity	present	speech delay (3y6m)	NA	NA	NA	NA	NA	NA	NA	NA	NA
* patients considered to have no verbal communication; ** both patients died at 3 months of life; M: Male; F: Female; y:year; m:month; NA: not available; TOP: Termination Of Pregnancy; ADHD: Attention Deficit Hyperactivity Disorder; MR: Mental Retardation; ADI:Autism Diagnostic Interview; ADI_R: Autism Diagnostic Interview - Revised; ADOS: Autism Diagnostic Observation Schedule; CESA: Certificate…
