# Supplementary material for: A framework to identify contributing genes in patients with Phelan-McDermid syndrome
Source: NPJ Genom Med. 2017 Oct 23;2:32. doi: 10.1038/s41525-017-0035-2 (PMC5677962; doi:10.1038/s41525-017-0035-2)
Supplement: Supplementary file 15 — Supplementary Table 3 [file 41525_2017_35_MOESM15_ESM.xlsx]

## Sheet: Table S3. Genetic data
ID	Variation	Start position	Stop position	Size (bp)	Diagnosis method	SHANK3 coverage	Inheritance/mechanism	Array Quality control and Software	Validation method
1	Deletion	not mol def	not mol def	not mol def	FISH	ND	de novo	ND	ND
2	Deletion	not mol def	not mol def	not mol def	FISH	ND	de novo	ND	ND
3	Deletion	not mol def	not mol def	not mol def	FISH	ND	de novo	ND	ND
4	Deletion	45828060	51178405	5350345	Agilent 180K	All	de novo	Cytogenomics, ADM2 (3 contiguous probes)	FISH
5	Deletion	45550500	51169045	5618545	Illumina CytoSNP-12	interrupting at Intron 21	der(22)t(10;22) pat	Genome studio, CNV partition (3 contiguous probes)	FISH
6	Deletion	44187687	51169045	6981358	Illumina CytoSNP-12	interrupting at Intron 21	der(22)t(8;22) pat	Genome studio, CNV partition (3 contiguous probes)	Karyotype
7	Duplication	50826336	51169045	342709	Illumina CytoSNP-12	interrupting at Intron 21	de novo t(5;7)+dup(22)	Genome studio, CNV partition (3 contiguous probes)	FISH
8	Deletion	43872933	51169045	7296112	Illumina CytoSNP-12	interrupting at Intron 21	de novo r(22)	Genome studio, CNV partition (3 contiguous probes)	Karyotype
9	Deletion	46094759	51169045	5074286	Illumina CytoSNP-12	interrupting at Intron 21	der(22)t(2;22) pat	Genome studio, CNV partition (3 contiguous probes)	Karyotype
10	Duplication	51072162	51169045	96883	Illumina CytoSNP-12	interrupting at Intron 21	mat inh	Genome studio, CNV partition (3 contiguous probes)	FISH
11	Deletion	50452208	51169045	716837	Illumina CytoSNP-12	interrupting at Intron 21	de novo	Genome studio, CNV partition (3 contiguous probes)	FISH
12	Deletion	48671102	51169045	2497943	Illumina CytoSNP-12	interrupting at Intron 21	de novo	Genome studio, CNV partition (3 contiguous probes)	FISH
13	Deletion	50883397	51178264	294867	Agilent 180K	All	de novo	Cytogenomics, ADM2 (3 contiguous probes)	FISH
14	Deletion	47080299	51219009	4138710	Agilent 180K	All	father not available	Cytogenomics, ADM2 (3 contiguous probes)	FISH
15	Deletion	49145909	51219150	2073241	Agilent 180K	All	father not available	Cytogenomics, ADM2 (5 contiguous probes)	FISH
16	Deletion	51123291	51219150	95859	Agilent 180K	interrupting at Intron 9	de novo	Cytogenomics, ADM2 (5 contiguous probes)	FISH
17	Deletion	43318329	51219009	7900680	Agilent 180K	All	de novo	Cytogenomics, ADM2 (5 contiguous probes)	FISH
18	Deletion	51123291	51219150	95859	Agilent 180K	interrupting at Intron 9	de novo	Cytogenomics, ADM2 (5 contiguous probes)	MLPA
19	Deletion	43759828	51186190	7426362	Agilent 180K	All	de novo	Cytogenomics, ADM2 (5 contiguous probes)	FISH
20	Deletion	49740464	51170164	1429700	Agilent 180K	interrupting at Exon 22	de novo	Noisy	FISH
21	Deletion	48966201	51178205	2212004	Agilent 180K	All	father not available	Cytogenomics, ADM2 (5 contiguous probes)	FISH
22	Deletion	46318186	51178205	4860019	Agilent 180K	All	Unk	Noisy	FISH
23	Deletion	49513930	51218950	1705020	Agilent 180K	All	Unk	Cytogenomics, ADM2 (5 contiguous probes)	FISH
24	Deletion	43534878	51304566	7769688	Agilent 180K	All	de novo	Cytogenomics, ADM2 (5 contiguous probes)	FISH
25	Deletion	51123491	51178264	54773	Agilent 180K	interrupting at Intron 9	de novo	Cytogenomics, ADM2 (5 contiguous probes)	FISH+MLPA
26	Deletion	49623769	51186190	1562421	Agilent 180K	All	de novo	Cytogenomics, ADM2 (5 contiguous probes)	FISH
27	Deletion	49813066	51170164	1357098	Agilent 180K	interrupting at Exon 22	der(22)t(17;22) pat	Cytogenomics, ADM2 (5 contiguous probes)	FISH
28	Deletion	42990804	51178205	8187401	Agilent 180K	All	de novo	Cytogenomics, ADM2 (5 contiguous probes)	FISH
29	Duplication	45373968	51178405	5804437	Agilent 44K	All	de novo mosaic der(22)t(10;22)	Cytogenomics, ADM2 (3 contiguous probes)	FISH
30	Deletion	46461385	51178405	4717020	Agilent 60K ISCA	All	der(22)t(17;22) mat	Cytogenomics, ADM2 (3 contiguous probes)	parental karyotypes
31	Deletion	47909796	51178405	3268609	Agilent 60K ISCA	All	de novo r(22)	Cytogenomics, ADM2 (3 contiguous probes)	FISH
32	Deletion	49535980	51178408	1642428	Agilent 44K	All	de novo	Cytogenomics, ADM2 (3 contiguous probes)	FISH
33	Deletion	50937228	51178405	241177	Agilent 60K ISCA	All	de novo der(22)t(2;22)	Cytogenomics, ADM2 (3 contiguous probes)	FISH
34	Deletion	51123291	51178405	55114	Agilent 180K	interrupting at Intron 9	de novo	Cytogenomics, ADM2 (3 contiguous probes)	parental microarray
35	Deletion	51123291	51193821	70530	Agilent 180K	interrupting at Intron 9	de novo	Cytogenomics, ADM2 (3 contiguous probes)	qPCR
36	Deletion	51123291	51219150	95859	Agilent 180K	interrupting at Intron 9	de novo	Cytogenomics, ADM2 (3 contiguous probes)	parental microarray
37	Deletion	51132603	51178405	45802	Agilent 60K ISCA	interrupting at Intron 9	de novo	Cytogenomics, ADM2 (3 contiguous probes)	qPCR
38	Deletion	43331411	51178405	7846994	Agilent 60K ISCA	All	rec(22)inv(22) pat	Cytogenomics, ADM2 (3 contiguous probes)	FISH
39	Deletion	43415599	51178264	7762665	Agilent 60K	All	de novo	Cytogenomics, ADM2 (3 contiguous probes)	FISH
40	Deletion	48802104	51178264	2376160	Agilent 60K	All	father not available	Cytogenomics, ADM2 (3 contiguous probes)	FISH
41	Deletion	44864865	51178264	6313399	Agilent 60K	All	de novo	Cytogenomics, ADM2 (3 contiguous probes)	FISH
42	Deletion	44934059	49522658	4588599	Roche NimbleGen 135K	All	de novo	Genoglyphix	FISH
43	Deletion	not mol def	not mol def	not mol def	FISH	ND	Unk	ND	ND
44	Deletion	50295331	51244566	949235	Agilent 180K	All	de novo	Cytogenomics, ADM2 (3 contiguous probes)	FISH
45	Deletion	not mol def	not mol def	not mol def	FISH	ND	de novo	ND	ND
46	Deletion	not mol def	not mol def	not mol def	Karyotype	ND	de novo r(22)	ND	ND
47	Deletion	46023639	51195728	5172089	Illumina OmniExpress	interrupting at Exon 22	de novo	Genome studio, CNV partition (3 contiguous probes)	FISH
48	Deletion	not mol def	not mol def	not mol def	FISH	ND	de novo	ND	ND
49	Deletion	not mol def	not mol def	not mol def	Karyotype	ND	de novo r(22)	ND	ND
50	Duplication	50530594	51219009	688415	Agilent 180K	All	de novo mosaic	Cytogenomics, ADM2 (3 contiguous probes)	FISH
51	Deletion	51123491	51219009	95518	Agilent 180K	interrupting at Intron 9	de novo	Cytogenomics, ADM2 (3 contiguous probes)	FISH
52	Deletion	not mol def	not mol def	not mol def	MLPA/QMF-PCR	ND	de novo	ND	ND
53	Deletion	51116107	51170223	54116	Agilent 180K	between Intron 3 and Exon 22	Unk	Cytogenomics, ADM2 (3 contiguous probes)	FISH
54	Deletion	48224528	51178264	2953736	Agilent 60K	All	de novo mosaic	Cytogenomics, ADM2 (5 contiguous probes)	FISH
55	Deletion	43730323	51178264	7447941	Agilent 60K	All	Unk	Cytogenomics, ADM2 (3 contiguous probes)	Karyotype
56	Deletion	42320845	51178405	8857560	Agilent 60K	All	de novo	Cytogenomics, ADM2 (5 contiguous probes)	FISH
57	Deletion	42069936	51178264	9108328	Agilent 60K	All	der(22)t(10;22)mat, mosaic	Cytogenomics, ADM2 (3 contiguous probes)	FISH
58	Deletion	50055568	51178264	1122696	Agilent 44K	All	der(22)t(17;22) pat	Cytogenomics, ADM2 (3 contiguous probes)	Karyotype
59	Deletion	43900960	49565875	5664915	Agilent 180K	All	de novo	Cytogenomics, ADM2 (3 contiguous probes)	FISH
60	Deletion	46244344	49525271	3280927	Agilent 180K	All	de novo	Cytogenomics, ADM2 (3 contiguous probes)	FISH
61	Duplication	49995123	51178264	1183141	Agilent 180K	All	Unk	Cytogenomics, ADM2 (3 contiguous probes)	FISH
62	Deletion	51123491	51219009	95518	Agilent 180K	interrupting at Intron 9	de novo	Cytogenomics, ADM2 (3 contiguous probes)	FISH
63	Deletion	51123491	51304566	181075	Agilent 180K	interrupting at Intron 9	Unk	Cytogenomics, ADM2 (3 contiguous probes)	FISH
64	Deletion	50671279	51219150	547871	Agilent 180K	All	der(22)t(14;22) pat	Cytogenomics, ADM2 (3 contiguous probes)	FISH
65	Deletion	50004759	51178264	1173505	Agilent 60K	All	Unk	Cytogenomics, ADM2 (3 contiguous probes)	FISH
66	Deletion	49536180	51193680	1657500	Agilent 180K	All	der(22)t(13;22) mat	Cytogenomics, ADM2 (3 contiguous probes)	FISH
67	Deletion	43057749	51219150	8161401	Agilent 180K	All	de novo mosaic	Cytogenomics, ADM2 (3 contiguous probes)	FISH
68	Deletion	48224328	51219150	2994822	Agilent 180K	All	Unk	Cytogenomics, ADM2 (3 contiguous probes)	FISH
69	Deletion	47751912	51219150	3467238	Agilent 180K	All	de novo der(22)t(15;22)	Cytogenomics, ADM2 (3 contiguous probes)	FISH
70	Duplication	45795093	51304566	5509473	Agilent 180K	All	de novo	Cytogenomics, ADM2 (3 contiguous probes)	FISH
71	Deletion	45547030	51186390	5639360	Agilent 180K	All	Unk	Cytogenomics, ADM2 (3 contiguous probes)	FISH
72	Deletion	not mol def	not mol def	not mol def	FISH	ND	der(22)t(9;22) mat	ND	ND
73	Deletion	not mol def	not mol def	not mol def	FISH	ND	der(22)t(9;22) mat	ND	ND
74	Deletion	45522296	51170223	5647927	Agilent 180K	interrupting at Exon 22	de novo	Cytogenomics, ADM2 (3 contiguous probes)	FISH
75	Deletion	51123491	51219009	95518	Agilent 180K	interrupting at Intron 9	de novo	Cytogenomics, ADM2 (3 contiguous probes)	MLPA
76	Deletion	51123491	51178264	54773	Agilent 180K	interrupting at Intron 9	de novo	Cytogenomics, ADM2 (3 contiguous probes)	MLPA
77	Deletion	47648233	51211392	3563159	Illumina OmniExpress	All	de novo	Genome studio, CNV partition (3 contiguous probes)	parental microarray
78	Deletion	49745407	51195728	1450321	Illumina OmniExpress	All	de novo	Genome studio, CNV partition (3 contiguous probes)	parental microarray
79	Deletion	51121362	51234442	113080	6.0 Affymetrix	interrupting at Intron 7	de novo	Noisy	FISH
80	Deletion	48802104	51178264	2376160	Agilent 60K	All	de novo	Cytogenomics, ADM2 (3 contiguous probes)	FISH
81	Deletion	46870921	51178264	4307343	Agilent 60K	All	Unk	Noisy	ND
82	Duplication	47357143	51178264	3821121	Agilent 60K	All	de novo	Cytogenomics, ADM2 (3 contiguous probes)	FISH
83	Deletion	50558914	51178264	619350	Agilent 60K	All	de novo	Cytogenomics, ADM2 (3 contiguous probes)	FISH
84	Deletion	46204739	51178264	4973525	Agilent 60K	All	de novo	Cytogenomics, ADM2 (3 contiguous probes)	FISH
85	Deletion	51072161	51139178	67017	Illumina OmniExpress	interrupting at Intron 12	mat inh	Genome studio, CNV partition (3 contiguous probes)	parental microarray
not mol def: not molecularely defined; t: translocation; r: ring chromosome; inv: inversion; mat inh: maternally inherited; pat inh: paternally inherited; rec: recombinant; contiguous Probes: number of coutiguous deviating probes to call a CNV; FISH: Fluorescence In Situ Hybridization; MLPA: Multiplex Ligation-dependent Probe Amplification; qPCR: quantitative Polymerase Chain Reaction; ND: Not De…
