# Supplementary material for: A framework to identify contributing genes in patients with Phelan-McDermid syndrome
Source: NPJ Genom Med. 2017 Oct 23;2:32. doi: 10.1038/s41525-017-0035-2 (PMC5677962; doi:10.1038/s41525-017-0035-2)
Supplement: Supplementary file 16 — Supplementary Table 4 [file 41525_2017_35_MOESM16_ESM.xlsx]

## Sheet: Table S4. NP-genes 
Symbol	Entrez	Full name	Class 1	Class 2	Class 3	TADA65	SFARI	DBD
ABAT	18	4-aminobutyrate aminotransferase	0	0	0	0	1	0
ABCA10	10349	ATP binding cassette subfamily A member 10	0	0	0	0	1	0
ABCA7	10347	ATP binding cassette subfamily A member 7	0	0	0	0	1	0
ABCD1	215	ATP binding cassette subfamily D member 1	0	1	0	0	0	0
ACACA	31	acetyl-CoA carboxylase alpha	0	0	0	0	0	1
ACHE	43	acetylcholinesterase (Cartwright blood group)	0	0	0	1	0	0
ACSL4	2182	acyl-CoA synthetase long-chain family member 4	1	0	0	0	0	0
ACTB	60	actin, beta	0	1	0	0	0	0
ACTG1	71	actin gamma 1	0	1	0	0	0	0
ACTN4	81	actinin alpha 4	0	0	0	0	1	0
ACY1	95	aminoacylase 1	0	0	0	0	1	0
ADA	100	adenosine deaminase	0	0	0	0	1	0
ADAMTS18	170692	ADAM metallopeptidase with thrombospondin type 1 motif 18	0	0	0	0	1	0
ADARB1	104	adenosine deaminase, RNA specific B1	0	0	0	0	1	0
ADCY5	111	adenylate cyclase 5	0	0	0	0	1	0
ADGRG1	9289		0	1	0	0	0	0
ADK	132	adenosine kinase	0	1	0	0	1	0
ADNP	23394	activity-dependent neuroprotector homeobox	1	0	0	1	1	1
ADORA2A	135	adenosine A2a receptor	0	0	0	0	1	0
ADORA3	140	adenosine A3 receptor	0	0	0	0	1	0
ADRB2	154	adrenoceptor beta 2	0	0	0	0	1	0
ADSL	158	adenylosuccinate lyase	1	0	0	0	1	0
AFF2	2334	AF4/FMR2 family member 2	1	0	0	0	1	0
AFF4	27125	AF4/FMR2 family member 4	0	0	0	0	1	0
AGA	175	aspartylglucosaminidase	0	1	0	0	0	0
AGAP1	116987	ArfGAP with GTPase domain, ankyrin repeat and PH domain 1	0	0	0	0	1	0
AGAP2	116986	ArfGAP with GTPase domain, ankyrin repeat and PH domain 2	0	0	1	0	0	0
AGBL4	84871	ATP/GTP binding protein-like 4	0	0	0	0	1	0
AGMO	392636	alkylglycerol monooxygenase	0	0	0	0	1	0
AGTR2	186	angiotensin II receptor type 2	1	0	0	0	1	0
AHI1	54806	Abelson helper integration site 1	1	0	0	0	1	0
AIFM3	150209	apoptosis inducing factor, mitochondria associated 3	0	0	0	0	0	1
AKAP9	10142	A-kinase anchoring protein 9	0	0	0	1	0	0
ALDH1A3	220	aldehyde dehydrogenase 1 family member A3	0	0	0	0	1	0
ALDH3A2	224	aldehyde dehydrogenase 3 family member A2	0	1	0	0	0	0
ALDH5A1	7915	aldehyde dehydrogenase 5 family member A1	1	0	0	0	1	0
ALDH7A1	501	aldehyde dehydrogenase 7 family member A1	1	0	0	0	0	0
ALG12	79087	ALG12, alpha-1,6-mannosyltransferase	0	1	0	0	0	0
ALG3	10195	ALG3, alpha-1,3- mannosyltransferase	0	1	0	0	0	0
ALG6	29929	ALG6, alpha-1,3-glucosyltransferase	0	1	0	0	0	0
ALG8	79053	ALG8, alpha-1,3-glucosyltransferase	0	1	0	0	0	0
ALG9	79796	ALG9, alpha-1,2-mannosyltransferase	0	1	0	0	0	0
ALOX5AP	241	arachidonate 5-lipoxygenase activating protein	0	0	0	0	1	0
AMPD1	270	adenosine monophosphate deaminase 1	0	0	0	0	1	0
AMT	275	aminomethyltransferase	0	0	0	0	1	0
ANK2	287	ankyrin 2, neuronal	1	0	0	1	1	1
ANK3	288	ankyrin 3, node of Ranvier (ankyrin G)	0	0	0	0	1	0
ANKH	56172	ANKH inorganic pyrophosphate transport regulator	0	1	0	0	0	0
ANKRD11	29123	ankyrin repeat domain 11	1	0	0	0	1	1
ANKS1B	56899	ankyrin repeat and sterile alpha motif domain containing 1B	0	0	0	0	1	1
ANXA1	301	annexin A1	0	0	0	0	1	0
AP1S2	8905	adaptor related protein complex 1 sigma 2 subunit	1	0	0	0	1	1
AP4B1	10717	adaptor related protein complex 4 beta 1 subunit	0	1	0	0	0	0
AP4E1	23431	adaptor related protein complex 4 epsilon 1 subunit	0	1	0	0	0	0
AP4M1	9179	adaptor related protein complex 4 mu 1 subunit	0	1	0	0	0	0
AP4S1	11154	adaptor related protein complex 4 sigma 1 subunit	0	1	0	0	0	0
APBA2	321	amyloid beta precursor protein binding family A member 2	0	0	0	0	1	0
APC	324	adenomatous polyposis coli	0	0	0	0	1	0
APH1A	51107	aph-1 homolog A, gamma-secretase subunit	1	0	0	1	1	1
APP	351	amyloid beta precursor protein	0	0	0	0	1	0
AR	367	androgen receptor	0	0	0	0	1	0
ARFGEF2	10564	ADP ribosylation factor guanine nucleotide exchange factor 2	0	1	0	0	0	0
ARG1	383	arginase 1	0	1	0	0	0	0
ARHGAP11B	89839	Rho GTPase activating protein 11B	0	0	0	0	1	0
ARHGAP15	55843	Rho GTPase activating protein 15	0	0	0	0	1	0
ARHGAP24	83478	Rho GTPase activating protein 24	0	0	0	0	1	1
ARHGAP33	115703	Rho GTPase activating protein 33	0	0	0	0	1	0
ARHGEF38	54848	Rho guanine nucleotide exchange factor 38	0	0	0	0	0	1
ARHGEF6	9459	Rac/Cdc42 guanine nucleotide exchange factor 6	1	0	0	0	0	0
ARHGEF9	23229	Cdc42 guanine nucleotide exchange factor 9	0	1	0	0	0	0
ARID1A	8289	AT-rich interaction domain 1A	0	1	0	0	0	0
ARID1B	57492	AT-rich interaction domain 1B	1	0	0	1	1	1
ARL13B	200894	ADP ribosylation factor like GTPase 13B	0	1	0	0	0	0
ARL6	84100	ADP ribosylation factor like GTPase 6	0	1	0	0	0	0
ARNT2	9915	aryl hydrocarbon receptor nuclear translocator 2	0	0	0	0	1	0
ARX	170302	aristaless related homeobox	1	0	0	0	1	0
ASH1L	55870	ASH1 like histone lysine methyltransferase	1	0	0	1	1	1
ASMT	438	acetylserotonin O-methyltransferase	0	0	0	0	1	0
ASPM	259266	abnormal spindle microtubule assembly	0	1	0	0	0	0
ASS1	445	argininosuccinate synthase 1	0	0	0	0	1	0
ASTN2	23245	astrotactin 2	0	0	0	0	1	0
ASXL1	171023	additional sex combs like 1, transcriptional regulator	0	1	0	0	0	0
ASXL3	80816	additional sex combs like 3, transcriptional regulator	1	0	0	0	1	1
ATG7	10533	autophagy related 7	0	0	0	0	1	0
ATP10A	57194	ATPase phospholipid transporting 10A (putative)	0	0	0	0	1	0
ATP1B1	481	ATPase Na+/K+ transporting subunit beta 1	0	0	1	0	0	0
ATP2B2	491	ATPase plasma membrane Ca2+ transporting 2	0	0	0	0	1	0
ATP6AP2	10159	ATPase H+ transporting accessory protein 2	0	1	0	0	0	0
ATP6V0A2	23545	ATPase H+ transporting V0 subunit a2	0	1	0	0	0	0
ATP7A	538	ATPase copper transporting alpha	0	1	0	0	0	0
ATR	545	ATR serine/threonine kinase	0	1	0	0	0	0
ATRNL1	26033	attractin like 1	0	0	0	0	1	0
ATRX	546	ATRX, chromatin remodeler	1	0	0	0	1	1
ATXN7	6314	ataxin 7	0	0	0	0	1	0
AUTS2	26053	autism susceptibility candidate 2	0	0	0	0	1	1
AVP	551	arginine vasopressin	0	0	0	0	1	0
AVPR1A	552	arginine vasopressin receptor 1A	0	0	0	0	1	0
AVPR2	554	arginine vasopressin receptor 2	0	1	0	0	0	0
AXL	558	AXL receptor tyrosine kinase	0	0	1	0	0	1
BAIAP2	10458	BAI1 associated protein 2	0	0	0	0	1	1
BBS1	582	Bardet-Biedl syndrome 1	0	1	0	0	0	0
BBS10	79738	Bardet-Biedl syndrome 10	1	0	0	0	0	0
BBS12	166379	Bardet-Biedl syndrome 12	0	1	0	0	0	0
BBS2	583	Bardet-Biedl syndrome 2	0	1	0	0	0	0
BBS4	585	Bardet-Biedl syndrome 4	0	1	0	0	1	0
BBS5	129880	Bardet-Biedl syndrome 5	0	1	0	0	0	0
BBS7	55212	Bardet-Biedl syndrome 7	0	1	0	0	0	0
BBS9	27241	Bardet-Biedl syndrome 9	0	1	0	0	0	0
BCAS1	8537	breast carcinoma amplified sequence 1	0	0	0	0	1	0
BCKDHA	593	branched chain keto acid dehydrogenase E1, alpha polypeptide	0	1	0	0	0	0
BCKDHB	594	branched chain keto acid dehydrogenase E1, beta polypeptide	0	1	0	0	0	0
BCKDK	10295	branched chain ketoacid dehydrogenase kinase	1	0	0	0	1	0
BCL11A	53335	B-cell CLL/lymphoma 11A	1	0	0	1	1	0
BCL2	596	B-cell CLL/lymphoma 2	0	0	0	0	1	0
BCOR	54880	BCL6 corepressor	0	1	0	0	0	0
BDNF	627	brain-derived neurotrophic factor	0	0	0	0	1	0
BIN1	274	bridging integrator 1	0	0	0	0	1	0
BIRC6	57448	baculoviral IAP repeat containing 6	0	0	1	0	1	1
BRAF	673	B-Raf proto-oncogene, serine/threonine kinase	1	0	0	0	1	0
BRAT1	221927	BRCA1 associated ATM activator 1	0	0	0	0	0	1
BRCA2	675	breast cancer 2	0	0	0	0	1	0
BRSK2	9024	BR serine/threonine kinase 2	0	0	1	0	0	0
BRWD1	54014	bromodomain and WD repeat domain containing 1	0	0	1	0	0	1
BRWD3	254065	bromodomain and WD repeat domain containing 3	0	1	0	0	0	0
BTAF1	9044	B-TFIID TATA-box binding protein associated factor 1	0	0	0	0	1	0
BTD	686	biotinidase	1	0	0	0	0	0
BZRAP1	9256		0	0	0	0	1	0
C11orf30	56946		0	0	1	0	1	0
C12orf57	113246	chromosome 12 open reading frame 57	0	0	0	0	1	0
C15orf43	145645		0	0	0	0	1	0
C3orf58	205428	chromosome 3 open reading frame 58	0	0	0	0	1	0
C4B	721	complement component 4B (Chido blood group)	0	0	0	0	1	0
C5orf42	65250	chromosome 5 open reading frame 42	0	1	0	0	0	0
CA6	765	carbonic anhydrase 6	0	0	0	0	1	0
CA8	767	carbonic anhydrase 8	0	1	0	0	0	0
CACNA1A	773	calcium voltage-gated channel subunit alpha1 A	0	0	0	0	1	0
CACNA1B	774	calcium voltage-gated channel subunit alpha1 B	0	0	0	0	1	0
CACNA1C	775	calcium voltage-gated channel subunit alpha1 C	1	0	0	0	1	1
CACNA1D	776	calcium voltage-gated channel subunit alpha1 D	0	0	1	0	1	0
CACNA1F	778	calcium voltage-gated channel subunit alpha1 F	1	0	0	0	1	0
CACNA1G	8913	calcium voltage-gated channel subunit alpha1 G	0	0	0	0	1	0
CACNA1H	8912	calcium voltage-gated channel subunit alpha1 H	0	0	0	0	1	0
CACNA1I	8911	calcium voltage-gated channel subunit alpha1 I	0	0	0	0	1	0
CACNA2D2	9254	calcium voltage-gated channel auxiliary subunit alpha2delta 2	0	0	0	0	0	1
CACNA2D3	55799	calcium voltage-gated channel auxiliary subunit alpha2delta 3	1	0	0	0	1	1
CACNA2D4	93589	calcium voltage-gated channel auxiliary subunit alpha2delta 4	0	0	0	0	0	1
CACNB2	783	calcium voltage-gated channel auxiliary subunit beta 2	0	0	0	0	1	0
CADM1	23705	cell adhesion molecule 1	0	0	0	0	1	0
CADM2	253559	cell adhesion molecule 2	0	0	0	0	1	0
CADPS2	93664	Ca2+ dependent secretion activator 2	0	0	0	0	1	0
CALCR	799	calcitonin receptor	0	0	0	0	0	1
CAMK4	814	calcium/calmodulin-dependent protein kinase IV	0	0	0	0	1	0
CAMSAP2	23271	calmodulin regulated spectrin associated protein family member 2	0	0	0	0	1	0
CAMTA1	23261	calmodulin binding transcription activator 1	0	0	0	0	1	0
CAPN12	147968	calpain 12	0	0	1	1	0	1
CAPRIN1	4076	cell cycle associated protein 1	0	0	0	0	1	0
CARKD	55739		0	0	1	0	0	0
CASC4	113201	cancer susceptibility candidate 4	0	0	0	0	1	0
CASK	8573	calcium/calmodulin-dependent serine protein kinase (MAGUK family)	1	0	0	0	0	1
CBL	867	Cbl proto-oncogene	0	1	0	0	0	1
CBS	875	cystathionine-beta-synthase	0	1	0	0	1	0
CC2D1A	54862	coiled-coil and C2 domain containing 1A	0	1	0	0	1	0
CC2D2A	57545	coiled-coil and C2 domain containing 2A	0	1	0	0	0	0
CCDC64	92558		0	0	0	0	1	0
CCDC88C	440193	coiled-coil domain containing 88C	0	0	0	0	1	0
CCDC91	55297	coiled-coil domain containing 91	0	0	0	0	0	1
CCSER1	401145	coiled-coil serine rich protein 1	0	0	0	0	0	1
CCT4	10575	chaperonin containing TCP1 subunit 4	0	0	0	0	1	0
CD163L1	283316	CD163 molecule like 1	0	0	1	0	0	1
CD38	952	CD38 molecule	0	0	0	0	1	0
CD44	960	CD44 molecule (Indian blood group)	0	0	0	0	1	0
CD99L2	83692	CD99 molecule like 2	0	0	0	0	1	0
CDC42BPB	9578	CDC42 binding protein kinase beta	1	0	0	0	1	1
CDH10	1008	cadherin 10	0	0	0	0	1	0
CDH11	1009	cadherin 11	0	0	0	0	1	0
CDH13	1012	cadherin 13	0	0	0	0	0	1
CDH15	1013	cadherin 15	0	1	0	0	0	0
CDH22	64405	cadherin 22	0	0	0	0	1	0
CDH8	1006	cadherin 8	0	0	0	0	1	0
CDH9	1007	cadherin 9	0	0	0	0	1	0
CDK5RAP2	55755	CDK5 regulatory subunit associated protein 2	0	1	0	0	0	0
CDKL5	6792	cyclin dependent kinase like 5	1	0	0	0	1	1
CDKN1B	1027	cyclin-dependent kinase inhibitor 1B	0	0	0	0	1	0
CECR2	27443	CECR2, histone acetyl-lysine reader	0	0	0	0	1	0
CELF4	56853	CUGBP, Elav-like family member 4	0	0	0	0	1	0
CELF6	60677	CUGBP, Elav-like family member 6	0	0	0	0	1	0
CENPJ	55835	centromere protein J	0	1	0	0	0	0
CEP135	9662	centrosomal protein 135	0	1	0	0	0	0
CEP152	22995	centrosomal protein 152	0	1	0	0	0	0
CEP290	80184	centrosomal protein 290	1	0	0	0	1	0
CEP41	95681	centrosomal protein 41	0	1	0	0	1	0
CEP63	80254	centrosomal protein 63	0	1	0	0	0	0
CERS4	79603	ceramide synthase 4	0	0	1	0	0	1
CGNL1	84952	cingulin-like 1	0	0	0	0	1	0
CHAMP1	283489	chromosome alignment maintaining phosphoprotein 1	0	0	0	0	0	1
CHD1L	9557	chromodomain helicase DNA binding protein 1-like	0	0	0	0	0	1
CHD2	1106	chromodomain helicase DNA binding protein 2	0	0	0	1	1	1
CHD7	55636	chromodomain helicase DNA binding protein 7	1	0	0	0	1	1
CHD8	57680	chromodomain helicase DNA binding protein 8	1	0	0	1	1	1
CHKB	1120	choline kinase beta	0	1	0	0	0	0
CHMP1A	5119	charged multivesicular body protein 1A	0	1	0	0	0	0
CHRM3	1131	cholinergic receptor muscarinic 3	0	0	0	0	1	0
CHRNA7	1139	cholinergic receptor nicotinic alpha 7 subunit	0	0	0	0	1	1
CHRNB3	1142	cholinergic receptor nicotinic beta 3 subunit	0	0	0	0	1	0
CHST5	23563	carbohydrate sulfotransferase 5	0	0	0	0	1	0
CIB2	10518	calcium and integrin binding family member 2	0	0	0	0	1	0
CLIC2	1193	chloride intracellular channel 2	0	1	0	0	0	0
CLN8	2055	ceroid-lipofuscinosis, neuronal 8	0	0	0	0	1	0
CLSTN3	9746	calsyntenin 3	0	0	0	0	1	0
CLTCL1	8218	clathrin heavy chain like 1	0	0	0	0	1	0
CMIP	80790	c-Maf inducing protein	0	0	0	0	1	0
CNR1	1268	cannabinoid receptor 1 (brain)	0	0	0	0	1	0
CNR2	1269	cannabinoid receptor 2	0	0	0	0	1	0
CNTN3	5067	contactin 3	0	0	0	0	1	0
CNTN4	152330	contactin 4	0	0	0	0	1	1
CNTN5	53942	contactin 5	0	0	0	0	1	0
CNTN6	27255	contactin 6	0	0	0	0	1	1
CNTNAP2	26047	contactin associated protein-like 2	1	0	0	0	1	1
CNTNAP3	79937	contactin associated protein-like 3	0	0	0	0	1	0
CNTNAP4	85445	contactin associated protein like 4	0	0	0	0	1	0
CNTNAP5	129684	contactin associated protein-like 5	0	0	0	0	1	0
COBL	23242	cordon-bleu WH2 repeat protein	0	0	0	0	0	1
COG1	9382	component of oligomeric golgi complex 1	0	1	0	0	0	0
COG8	84342	component of oligomeric golgi complex 8	0	1	0	0	0	0
COL4A1	1282	collagen type IV alpha 1	0	1	0	0	0	0
CRBN	51185	cereblon	0	1	0	0	0	0
CREBBP	1387	CREB binding protein	1	0	0	0	1	0
CSDE1	7812	cold shock domain containing E1	0	0	1	0	0	1
CSMD1	64478	CUB and Sushi multiple domains 1	0	0	0	0	1	1
CSNK1D	1453	casein kinase 1 delta	0	0	0	0	1	0
CSNK1E	1454	casein kinase 1 epsilon	0	0	1	0	0	0
CSTF2T	23283	cleavage stimulation factor subunit 2, tau variant	0	0	1	0	0	1
CTCF	10664	CCCTC-binding factor	0	0	0	0	1	0
CTNNA3	29119	catenin alpha 3	0	0	0	0	1	1
CTNNB1	1499	catenin beta 1	0	1	0	0	1	1
CTNND2	1501	catenin delta 2	0	0	0	0	1	0
CTSA	5476	cathepsin A	0	1	0	0	0	0
CTTNBP2	83992	cortactin binding protein 2	1	0	0	1	1	1
CUL3	8452	cullin 3	1	0	0	1	1	1
CUL4B	8450	cullin 4B	0	1	0	0	0	1
CUL7	9820	cullin 7	0	0	0	0	1	0
CX3CR1	1524	C-X3-C motif chemokine receptor 1	0	0	0	0	1	0
CXCR3	2833	C-X-C motif chemokine receptor 3	0	0	0	0	1	0
CYB5R3	1727	cytochrome b5 reductase 3	0	1	0	0	0	0
CYFIP1	23191	cytoplasmic FMR1 interacting protein 1	0	0	0	0	1	1
CYLC2	1539	cylicin 2	0	0	0	0	0	1
CYP11B1	1584	cytochrome P450 family 11 subfamily B member 1	0	0	0	0	1	0
D2HGDH	728294	D-2-hydroxyglutarate dehydrogenase	0	1	0	0	0	0
DAB1	1600	DAB1, reelin adaptor protein	0	0	0	0	1	0
DAG1	1605	dystroglycan 1	0	1	0	0	0	0
DAGLA	747	diacylglycerol lipase alpha	0	0	0	0	1	0
DAPK1	1612	death associated protein kinase 1	0	0	0	0	1	0
DAPP1	27071	dual adaptor of phosphotyrosine and 3-phosphoinositides	0	0	0	0	1	0
DBT	1629	dihydrolipoamide branched chain transacylase E2	0	1	0	0	0	0
DCTN5	84516	dynactin subunit 5	0	0	0	0	1	0
DCUN1D1	54165	defective in cullin neddylation 1 domain containing 1	0	0	0	0	1	0
DCX	1641	doublecortin	1	0	0	0	1	0
DDC	1644	dopa decarboxylase	0	0	0	0	1	0
DDHD2	23259	DDHD domain containing 2	0	0	0	0	0	1
DDX11	1663	DEAD/H-box helicase 11	0	0	0	0	1	0
DDX3X	1654	DEAD-box helicase 3, X-linked	0	0	0	0	0	1
DDX53	168400	DEAD-box helicase 53	0	0	0	0	1	1
DEAF1	10522	DEAF1, transcription factor	0	0	0	0	1	0
DEPDC5	9681	DEP domain containing 5	0	0	0	0	1	0
DGKZ	8525	diacylglycerol kinase zeta	0	0	0	0	1	0
DHCR7	1717	7-dehydrocholesterol reductase	1	0	0	0	1	0
DIAPH3	81624	diaphanous related formin 3	0	0	0	0	1	0
DIP2A	23181	disco interacting protein 2 homolog A	0	0	0	1	1	1
DIP2B	57609	disco interacting protein 2 homolog B	0	1	0	0	0	0
DISC1	27185	disrupted in schizophrenia 1	0	0	0	0	1	1
DKC1	1736	dyskerin pseudouridine synthase 1	0	1	0	0	0	0
DLD	1738	dihydrolipoamide dehydrogenase	0	1	0	0	0	0
DLG1	1739	discs large homolog 1, scribble cell polarity complex component	0	0	0	0	1	0
DLG2	1740	discs large homolog 2	0	0	0	0	0	1
DLG3	1741	discs large homolog 3	0	1	0	0	0	0
DLG4	1742	discs large homolog 4	0	0	0	0	1	0
DLGAP1	9229	discs large homolog associated protein 1	0	0	0	0	1	0
DLGAP2	9228	discs large homolog associated protein 2	0	0	0	0	1	0
DLGAP3	58512	discs large homolog associated protein 3	0	0	0	0	1	0
DLX1	1745	distal-less homeobox 1	0	0	0	0	1	0
DLX2	1746	distal-less homeobox 2	0	0	0	0	1	0
DLX6	1750	distal-less homeobox 6	0	0	0	0	1	0
DMD	1756	dystrophin	1	0	0	0	1	1
DMPK	1760	dystrophia myotonica protein kinase	1	0	0	0	1	0
DMXL2	23312	Dmx like 2	0	0	0	0	1	0
DNAH10	196385	dynein axonemal heavy chain 10	0	0	1	0	1	1
DNAJC19	131118	DnaJ heat shock protein family (Hsp40) member C19	0	0	0	0	1	0
DNER	92737	delta/notch like EGF repeat containing	0	0	0	0	1	0
DNM1L	10059	dynamin 1-like	0	0	0	0	1	0
DNM3	26052	dynamin 3	0	0	0	0	0	1
DNMT3A	1788	DNA (cytosine-5-)-methyltransferase 3 alpha	0	0	0	1	0	0
DNMT3B	1789	DNA (cytosine-5-)-methyltransferase 3 beta	0	1	0	0	0	0
DOCK1	1793	dedicator of cytokinesis 1	0	0	0	0	1	0
DOCK10	55619	dedicator of cytokinesis 10	0	0	0	0	1	0
DOCK4	9732	dedicator of cytokinesis 4	0	0	0	0	1	0
DOLK	22845	dolichol kinase	0	0	0	0	1	0
DPM1	8813	dolichyl-phosphate mannosyltransferase polypeptide 1, catalytic subunit	0	1	0	0	0	0
DPP10	57628	dipeptidyl peptidase like 10	0	0	0	0	1	0
DPP3	10072	dipeptidyl peptidase 3	0	0	1	0	0	1
DPP4	1803	dipeptidyl peptidase 4	0	0	0	0	1	0
DPP6	1804	dipeptidyl peptidase like 6	0	0	0	0	1	1
DPYD	1806	dihydropyrimidine dehydrogenase	1	0	0	0	1	1
DRD1	1812	dopamine receptor D1	0	0	0	0	1	0
DRD2	1813	dopamine receptor D2	0	0	0	0	1	0
DRD3	1814	dopamine receptor D3	0	0	0	0	1	0
DSCAM	1826	DS cell adhesion molecule	0	0	0	1	1	1
DST	667	dystonin	0	0	0	0	1	1
DUSP22	56940	dual specificity phosphatase 22	0	0	0	0	1	0
DVL1	1855	dishevelled segment polarity protein 1	0	0	0	0	1	0
DVL3	1857	dishevelled segment polarity protein 3	0	0	0	0	1	0
DYDC1	143241	DPY30 domain containing 1	0	0	0	0	1	0
DYDC2	84332	DPY30 domain containing 2	0	0	0	0	1	0
DYNC1H1	1778	dynein cytoplasmic 1 heavy chain 1	0	1	0	0	0	0
DYRK1A	1859	dual specificity tyrosine phosphorylation regulated kinase 1A	1	0	0	1	1	1
EDA2R	60401	ectodysplasin A2 receptor	0	0	0	0	0	1
EEF1A2	1917	eukaryotic translation elongation factor 1 alpha 2	0	0	0	0	1	0
EFR3A	23167	EFR3 homolog A	0	0	0	0	1	0
EFTUD2	9343	elongation factor Tu GTP binding domain containing 2	0	1	0	0	0	1
EGR2	1959	early growth response 2	0	0	0	0	1	0
EHMT1	79813	euchromatic histone lysine methyltransferase 1	1	0	0	0	1	1
EIF4E	1977	eukaryotic translation initiation factor 4E	0	0	0	0	1	0
EIF4EBP2	1979	eukaryotic translation initiation factor 4E binding protein 2	0	0	0	0	1	0
ELAVL2	1993	ELAV like neuron-specific RNA binding protein 2	0	0	0	0	0	1
ELAVL3	1995	ELAV like neuron-specific RNA binding protein 3	0	0	0	0	1	0
ELOVL4	6785	ELOVL fatty acid elongase 4	0	1	0	0	0	0
ELP4	26610	elongator acetyltransferase complex subunit 4	0	0	0	0	1	0
EML1	2009	echinoderm microtubule associated protein like 1	0	0	0	0	1	0
EN2	2020	engrailed homeobox 2	0	0	0	0	1	0
EP300	2033	E1A binding protein p300	0	1	0	0	1	1
EP400	57634	E1A binding protein p400	0	0	1	0	1	1
EPC2	26122	enhancer of polycomb homolog 2	0	0	0	0	1	0
EPHA6	285220	EPH receptor A6	0	0	0	0	1	0
EPHB2	2048	EPH receptor B2	0	0	0	0	1	0
EPHB6	2051	EPH receptor B6	0	0	0	0	1	0
EPS8	2059	epidermal growth factor receptor pathway substrate 8	0	0	0	0	1	0
ERBB2IP	55914		0	0	0	1	1	0
ERBB4	2066	erb-b2 receptor tyrosine kinase 4	0	0	0	0	1	1
ERCC1	2067	excision repair cross-complementation group 1	0	1	0	0	0	0
ERCC2	2068	excision repair cross-complementation group 2	0	1	0	0	0	0
ERCC3	2071	excision repair cross-complementation group 3	0	1	0	0	0	0
ERCC5	2073	excision repair cross-complementation group 5	0	1	0	0	0	0
ERCC6	2074	excision repair cross-complementation group 6	0	1	0	0	0	0
ERCC8	1161	excision repair cross-complementation group 8	0	1	0	0	0	0
ERG	2078	v-ets avian erythroblastosis virus E26 oncogene homolog	0	0	0	0	1	0
ERLIN2	11160	ER lipid raft associated 2	0	1	0	0	0	0
ESR1	2099	estrogen receptor 1	0	0	0	0	1	0
ESR2	2100	estrogen receptor 2	0	0	0	0	1	0
ESRRB	2103	estrogen related receptor beta	0	0	0	0	1	0
ETFB	2109	electron transfer flavoprotein beta subunit	1	0	0	1	1	0
EXOC3	11336	exocyst complex component 3	0	0	0	0	1	0
EXOC5	10640	exocyst complex component 5	0	0	0	0	1	0
EXOC6	54536	exocyst complex component 6	0	0	0	0	1	0
EXOC6B	23233	exocyst complex component 6B	0	0	0	0	1	0
EXOSC3	51010	exosome component 3	0	1	0	0	0	0
EXT1	2131	exostosin glycosyltransferase 1	0	0	0	0	1	0
EYS	346007	eyes shut homolog (Drosophila)	0	0	0	0	0	1
EZH2	2146	enhancer of zeste 2 polycomb repressive complex 2 subunit	0	1	0	0	0	0
F13A1	2162	coagulation factor XIII A chain	0	0	0	0	1	0
FABP3	2170	fatty acid binding protein 3	0	0	0	0	1	0
FABP5	2171	fatty acid binding protein 5	0	0	0	0	1	0
FABP7	2173	fatty acid binding protein 7	0	0	0	0	1	0
FAM126A	84668	family with sequence similarity 126 member A	0	1	0	0	0	0
FAM135B	51059	family with sequence similarity 135 member B	0	0	0	0	1	0
FAM92B	339145	family with sequence similarity 92 member B	0	0	0	0	1	0
FAN1	22909	FANCD2/FANCI-associated nuclease 1	0	0	0	0	1	0
FANCB	2187	Fanconi anemia complementation group B	0	1	0	0	0	0
FAT1	2195	FAT atypical cadherin 1	0	0	0	0	1	0
FBN1	2200	fibrillin 1	0	0	0	0	1	0
FBXO15	201456	F-box protein 15	0	0	0	0	1	0
FBXO33	254170	F-box protein 33	0	0	0	0	1	0
FBXO40	51725	F-box protein 40	0	0	0	0	1	0
FCRL6	343413	Fc receptor like 6	0	0	1	0	0	1
FER	2241	FER tyrosine kinase	0	0	0	0	1	0
FEZF2	55079	FEZ family zinc finger 2	0	0	0	0	1	0
FGA	2243	fibrinogen alpha chain	0	0	0	0	1	0
FGD1	2245	FYVE, RhoGEF and PH domain containing 1	1	0	0	0	1	0
FGFBP3	143282	fibroblast growth factor binding protein 3	0	0	0	0	1	0
FGFR2	2263	fibroblast growth factor receptor 2	1	0	0	0	0	0
FH	2271	fumarate hydratase	0	1	0	0	0	0
FHIT	2272	fragile histidine triad	0	0	0	0	1	1
FKRP	79147	fukutin related protein	0	1	0	0	0	0
FKTN	2218	fukutin	0	1	0	0	0	0
FLG	2312	filaggrin	0	0	0	0	0	1
FLNA	2316	filamin A	0	1	0	0	0	0
FLT1	2321	fms related tyrosine kinase 1	0	0	0	0	1	0
FMR1	2332	fragile X mental retardation 1	1	0	0	0	1	0
FOLH1	2346	folate hydrolase (prostate-specific membrane antigen) 1	0	0	0	0	1	0
FOLR1	2348	folate receptor 1 (adult)	1	0	0	0	0	0
FOXG1	2290	forkhead box G1	1	0	0	0	1	0
FOXP1	27086	forkhead box P1	1	0	0	1	1	1
FOXP2	93986	forkhead box P2	0	0	0	0	1	0
FRK	2444	fyn related Src family tyrosine kinase	0	0	0	0	1	0
FRMPD4	9758	FERM and PDZ domain containing 4	0	0	0	0	1	0
FTSJ1	24140	FtsJ RNA methyltransferase homolog 1 (E. coli)	1	0	0	0	0	0
FUCA1	2517	fucosidase, alpha-L- 1, tissue	0	1	0	0	0	0
GABRA1	2554	gamma-aminobutyric acid type A receptor alpha1 subunit	0	0	0	0	1	0
GABRA3	2556	gamma-aminobutyric acid type A receptor alpha3 subunit	0	0	0	0	1	0
GABRA4	2557	gamma-aminobutyric acid type A receptor alpha4 subunit	0	0	0	0	1	0
GABRB1	2560	gamma-aminobutyric acid type A receptor beta1 subunit	0	0	0	0	1	0
GABRB3	2562	gamma-aminobutyric acid type A receptor beta3 subunit	1	0	0	1	1	1
GABRQ	55879	gamma-aminobutyric acid type A receptor theta subunit	0	0	0	0	1	0
GAD1	2571	glutamate decarboxylase 1	0	1	0	0	1	0
GADD45B	4616	growth arrest and DNA damage inducible beta	0	0	0	0	1	0
GALC	2581	galactosylceramidase	0	1	0	0	0	0
GALE	2582	UDP-galactose-4-epimerase	0	1	0	0	0	0
GALNT13	114805	polypeptide N-acetylgalactosaminyltransferase 13	0	0	0	0	1	0
GALNT14	79623	polypeptide N-acetylgalactosaminyltransferase 14	0	0	0	0	1	0
GALNT18	374378	polypeptide N-acetylgalactosaminyltransferase 18	0	0	0	0	0	1
GAMT	2593	guanidinoacetate N-methyltransferase	1	0	0	0	0	0
GAN	8139	gigaxonin	0	0	0	0	1	0
GAP43	2596	growth associated protein 43	0	0	0	0	1	0
GAS2	2620	growth arrest specific 2	0	0	0	0	1	0
GATAD2B	57459	GATA zinc finger domain containing 2B	0	1	0	0	0	1
GATM	2628	glycine amidinotransferase	1	0	0	0	1	0
GCH1	2643	GTP cyclohydrolase 1	0	1	0	0	0	0
GDA	9615	guanine deaminase	0	0	0	0	1	0
GDI1	2664	GDP dissociation inhibitor 1	0	1	0	0	0	0
GFAP	2670	glial fibrillary acidic protein	0	1	0	0	0	0
GGNBP2	79893	gametogenetin binding protein 2	0	0	1	0	0	1
GIGYF1	64599	GRB10 interacting GYF protein 1	0	0	0	1	1	0
GIGYF2	26058	GRB10 interacting GYF protein 2	0	0	0	0	1	0
GJB6	10804	gap junction protein beta 6	0	0	0	0	0	1
GK	2710	glycerol kinase	0	1	0	0	0	0
GLB1	2720	galactosidase beta 1	0	1	0	0	0	0
GLIS1	148979	GLIS family zinc finger 1	0	0	0	0	1	0
GLO1	2739	glyoxalase I	0	0	0	0	1	0
GLRA2	2742	glycine receptor alpha 2	0	0	0	0	1	0
GNA14	9630	G protein subunit alpha 14	0	0	0	0	1	0
GNAS	2778	GNAS complex locus	0	0	0	0	1	0
GNB1L	54584	G protein subunit beta 1 like	0	0	0	0	1	0
GNPTAB	79158	N-acetylglucosamine-1-phosphate transferase alpha and beta subunits	0	1	0	0	0	0
GNPTG	84572	N-acetylglucosamine-1-phosphate transferase gamma subunit	0	1	0	0	0	0
GNS	2799	glucosamine (N-acetyl)-6-sulfatase	1	0	0	0	0	0
GPC3	2719	glypican 3	0	1	0	0	0	0
GPC6	10082	glypican 6	0	0	0	0	1	0
GPD2	2820	glycerol-3-phosphate dehydrogenase 2	0	0	0	0	1	0
GPHN	10243	gephyrin	0	0	0	0	1	0
GPR139	124274	G protein-coupled receptor 139	0	0	0	0	1	0
GPR37	2861	G protein-coupled receptor 37	0	0	0	0	1	0
GPR85	54329	G protein-coupled receptor 85	0	0	0	0	1	0
GPX1	2876	glutathione peroxidase 1	0	0	0	0	1	0
GRIA3	2892	glutamate ionotropic receptor AMPA type subunit 3	1	0	0	0	0	0
GRID1	2894	glutamate ionotropic receptor delta type subunit 1	0	0	0	0	1	0
GRID2	2895	glutamate ionotropic receptor delta type subunit 2	0	0	0	0	1	0
GRID2IP	392862	Grid2 interacting protein	0	0	0	0	1	0
GRIK2	2898	glutamate ionotropic receptor kainate type subunit 2	0	1	0	0	1	0
GRIK3	2899	glutamate ionotropic receptor kainate type subunit 3	0	0	0	0	1	0
GRIK4	2900	glutamate ionotropic receptor kainate type subunit 4	0	0	0	0	1	0
GRIK5	2901	glutamate ionotropic receptor kainate type subunit 5	0	0	0	0	1	0
GRIN1	2902	glutamate ionotropic receptor NMDA type subunit 1	0	0	0	0	1	0
GRIN2A	2903	glutamate ionotropic receptor NMDA type subunit 2A	0	1	0	0	1	0
GRIN2B	2904	glutamate ionotropic receptor NMDA type subunit 2B	1	0	0	1	1	1
GRIP1	23426	glutamate receptor interacting protein 1	0	0	0	0	1	1
GRM1	2911	glutamate metabotropic receptor 1	0	0	0	0	1	0
GRM4	2914	glutamate metabotropic receptor 4	0	0	0	0	1	0
GRM5	2915	glutamate metabotropic receptor 5	0	0	0	0	1	0
GRM7	2917	glutamate metabotropic receptor 7	0	0	0	0	1	0
GRM8	2918	glutamate metabotropic receptor 8	0	0	0	0	1	0
GRPR	2925	gastrin releasing peptide receptor	0	0	0	0	1	0
GSDMC	56169	gasdermin C	0	0	1	0	0	1
GSE1	23199	Gse1 coiled-coil protein	0	0	1	0	0	0
GSK3B	2932	glycogen synthase kinase 3 beta	0	0	0	0	1	0
GSN	2934	gelsolin	0	0	0	0	1	0
GSTM1	2944	glutathione S-transferase mu 1	0	0	0	0	1	0
GTF2H5	404672	general transcription factor IIH subunit 5	0	1	0	0	0	0
GTF2I	2969	general transcription factor IIi	0	0	0	0	1	0
GUCY1A2	2977	guanylate cyclase 1, soluble, alpha 2	0	0	0	0	1	0
GUCY2D	3000	guanylate cyclase 2D, retinal	1	0	0	0	0	0
GUSB	2990	glucuronidase beta	0	1	0	0	0	0
HCCS	3052	holocytochrome c synthase	0	1	0	0	0	0
HCFC1	3054	host cell factor C1	0	1	0	0	1	0
HCN1	348980	hyperpolarization activated cyclic nucleotide gated potassium channel 1	0	0	0	0	1	0
HDAC4	9759	histone deacetylase 4	0	1	0	0	1	0
HDAC6	10013	histone deacetylase 6	0	0	0	0	1	0
HDAC8	55869	histone deacetylase 8	0	1	0	0	0	0
HDLBP	3069	high density lipoprotein binding protein	0	0	1	0	0	0
HECW2	57520	HECT, C2 and WW domain containing E3 ubiquitin protein ligase 2	0	0	0	0	1	0
HEPACAM	220296	hepatic and glial cell adhesion molecule	1	0	0	0	1	0
HERC2	8924	HECT and RLD domain containing E3 ubiquitin protein ligase 2	0	0	0	0	1	0
HGSNAT	138050	heparan-alpha-glucosaminide N-acetyltransferase	1	0	0	0	0	0
HIST1H1E	3008	histone cluster 1, H1e	0	0	0	0	0	1
HIVEP3	59269	human immunodeficiency virus type I enhancer binding protein 3	0	0	0	0	0	1
HLA-A	3105	major histocompatibility complex, class I, A	0	0	0	0	1	0
HLA-B	3106	major histocompatibility complex, class I, B	0	0	0	0	1	0
HLA-DRB1	3123	major histocompatibility complex, class II, DR beta 1	0	0	0	0	1	0
HMGN1	3150	high mobility group nucleosome binding domain 1	0	0	0	0	1	0
HNRNPH2	3188	heterogeneous nuclear ribonucleoprotein H2 (H')	0	0	0	0	1	0
HNRNPU	3192	heterogeneous nuclear ribonucleoprotein U (scaffold attachment factor A)	0	0	0	0	0	1
HOMER1	9456	homer scaffolding protein 1	0	0	0	0	1	0
HOXA1	3198	homeobox A1	1	0	0	0	1	0
HOXB1	3211	homeobox B1	0	0	0	0	1	0
HPRT1	3251	hypoxanthine phosphoribosyltransferase 1	0	1	0	0	0	0
HRAS	3265	Harvey rat sarcoma viral oncogene homolog	1	0	0	0	1	0
HS3ST5	222537	heparan sulfate-glucosamine 3-sulfotransferase 5	0	0	0	0	1	0
HSD11B1	3290	hydroxysteroid (11-beta) dehydrogenase 1	0	0	0	0	1	0
HSD17B10	3028	hydroxysteroid (17-beta) dehydrogenase 10	1	0	0	0	0	0
HTR1B	3351	5-hydroxytryptamine receptor 1B	0	0	0	0	1	0
HTR2A	3356	5-hydroxytryptamine receptor 2A	0	0	0	0	1	0
HTR3A	3359	5-hydroxytryptamine receptor 3A	0	0	0	0	1	0
HTR3C	170572	5-hydroxytryptamine receptor 3C	0	0	0	0	1	0
HTR7	3363	5-hydroxytryptamine receptor 7	0	0	0	0	1	0
HUWE1	10075	HECT, UBA and WWE domain containing 1, E3 ubiquitin protein ligase	0	1	0	0	1	0
HYDIN	54768	HYDIN, axonemal central pair apparatus protein	0	0	0	0	1	0
ICA1	3382	islet cell autoantigen 1	0	0	0	0	1	0
IDH2	3418	isocitrate dehydrogenase (NADP(+)) 2, mitochondrial	0	1	0	0	0	0
IDS	3423	iduronate 2-sulfatase	0	1	0	0	0	0
IDUA	3425	iduronidase, alpha-L-	0	1	0	0	0	0
IER3IP1	51124	immediate early response 3 interacting protein 1	0	1	0	0	0	0
IGBP1	3476	immunoglobulin (CD79A) binding protein 1	0	1	0	0	0	0
IGF1	3479	insulin like growth factor 1	0	1	0	0	0	0
IGF2	3481	insulin like growth factor 2	1	0	0	0	0	0
IKBKG	8517	inhibitor of kappa light polypeptide gene enhancer in B-cells, kinase gamma	0	1	0	0	0	0
IL16	3603	interleukin 16	0	0	0	0	1	0
IL17A	3605	interleukin 17A	0	0	0	0	1	0
IL1R2	7850	interleukin 1 receptor type 2	0	0	0	0	1	0
IL1RAPL1	11141	interleukin 1 receptor accessory protein like 1	1	0	0	0	1	1
IL1RAPL2	26280	interleukin 1 receptor accessory protein like 2	0	0	0	0	1	0
IL6	3569	interleukin 6	0	0	0	0	1	0
ILF2	3608	interleukin enhancer binding factor 2	0	0	0	1	0	0
IMMP2L	83943	inner mitochondrial membrane peptidase subunit 2	0	0	0	0	1	1
INADL	10207		0	0	0	0	1	0
INPP1	3628	inositol polyphosphate-1-phosphatase	0	0	0	0	1	0
INPP5E	56623	inositol polyphosphate-5-phosphatase E	0	1	0	0	0	0
INTS6	26512	integrator complex subunit 6	0	0	0	1	0	0
IQGAP2	10788	IQ motif containing GTPase activating protein 2	0	0	1	0	0	1
IQSEC2	23096	IQ motif and Sec7 domain 2	1	0	0	0	1	1
IRF2BPL	64207	interferon regulatory factor 2 binding protein like	0	0	0	1	0	0
ITGA4	3676	integrin subunit alpha 4	0	0	0	0	1	0
ITGB3	3690	integrin subunit beta 3	0	0	0	0	1	0
ITGB7	3695	integrin subunit beta 7	0	0	0	0	1	0
ITSN1	6453	intersectin 1	0	0	0	0	0	1
JAKMIP1	152789	janus kinase and microtubule interacting protein 1	0	0	0	0	1	0
JARID2	3720	jumonji and AT-rich interaction domain containing 2	0	0	0	0	1	0
JMJD1C	221037	jumonji domain containing 1C	0	0	0	0	1	0
JUP	3728	junction plakoglobin	0	0	1	0	0	1
KAL1	3730		0	0	0	0	0	1
KANK1	23189	KN motif and ankyrin repeat domains 1	0	0	0	0	1	1
KANSL1	284058	KAT8 regulatory NSL complex subunit 1	0	0	0	0	0	1
KAT2B	8850	lysine acetyltransferase 2B	0	0	0	1	0	0
KAT6A	7994	lysine acetyltransferase 6A	0	0	0	0	1	0
KAT6B	23522	lysine acetyltransferase 6B	0	1	0	0	0	0
KATNAL2	83473	katanin catalytic subunit A1 like 2	1	0	0	1	1	1
KCND2	3751	potassium voltage-gated channel subfamily D member 2	0	0	0	0	1	0
KCNJ10	3766	potassium voltage-gated channel subfamily J member 10	0	1	0	0	1	0
KCNJ11	3767	potassium voltage-gated channel subfamily J member 11	1	0	0	0	0	0
KCNJ12	3768	potassium voltage-gated channel subfamily J member 12	0	0	0	0	1	0
KCNJ15	3772	potassium voltage-gated channel subfamily J member 15	0	0	0	0	1	0
KCNJ2	3759	potassium voltage-gated channel subfamily J member 2	0	0	0	0	1	0
KCNK9	51305	potassium two pore domain channel subfamily K member 9	0	1	0	0	0	0
KCNMA1	3778	potassium calcium-activated channel subfamily M alpha 1	0	0	0	0	1	0
KCNQ2	3785	potassium voltage-gated channel subfamily Q member 2	0	0	0	0	1	1
KCNQ3	3786	potassium voltage-gated channel subfamily Q member 3	0	0	0	0	1	0
KCNT1	57582	potassium sodium-activated channel subfamily T member 1	0	1	0	0	1	0
KCTD13	253980	potassium channel tetramerization domain containing 13	0	0	0	0	1	0
KDM3A	55818	lysine demethylase 3A	0	0	1	0	0	1
KDM4B	23030	lysine demethylase 4B	0	0	1	0	0	0
KDM5B	10765	lysine demethylase 5B	0	0	1	1	1	1
KDM5C	8242	lysine demethylase 5C	1	0	0	0	1	1
KDM6A	7403	lysine demethylase 6A	0	1	0	0	0	1
KDM6B	23135	lysine demethylase 6B	0	0	1	1	1	1
KHDRBS2	202559	KH domain containing, RNA binding, signal transduction associated 2	0	0	0	0	1	0
KIAA0100	9703	KIAA0100	0	0	1	0	0	1
KIAA0226	9711		0	1	0	0	0	0
KIAA1033	23325		0	1	0	0	0	0
KIAA1586	57691	KIAA1586	0	0	0	0	1	0
KIAA2022	340533	KIAA2022	0	0	0	0	1	0
KIF13B	23303	kinesin family member 13B	0	0	0	0	1	0
KIF1BP	26128		0	1	0	0	0	0
KIF5C	3800	kinesin family member 5C	0	0	0	0	1	0
KIF7	374654	kinesin family member 7	0	1	0	0	0	0
KIRREL3	84623	kin of IRRE like 3 (Drosophila)	0	1	1	0	0	0
KIT	3815	KIT proto-oncogene receptor tyrosine kinase	0	0	0	0	1	0
KLC1	3831	kinesin light chain 1	0	0	1	0	0	0
KLC2	64837	kinesin light chain 2	0	0	0	0	1	0
KMO	8564	kynurenine 3-monooxygenase (kynurenine 3-hydroxylase)	0	0	0	0	1	0
KMT2A	4297	lysine methyltransferase 2A	0	0	0	0	1	1
KMT2B	9757		0	1	0	0	0	0
KMT2C	58508	lysine methyltransferase 2C	0	0	0	1	1	1
KMT2E	55904	lysine methyltransferase 2E	0	0	0	1	1	0
KPTN	11133	kaptin (actin binding protein)	0	0	0	0	1	0
KRAS	3845	KRAS proto-oncogene, GTPase	1	0	0	0	0	0
KRR1	11103	KRR1, small subunit processome component homolog	0	0	0	0	1	0
KRT34	3885	keratin 34	0	0	1	0	0	1
KYNU	8942	kynureninase	0	0	0	0	0	1
L1CAM	3897	L1 cell adhesion molecule	1	0	0	0	0	1
L2HGDH	79944	L-2-hydroxyglutarate dehydrogenase	1	0	0	0	0	0
LAMA1	284217	laminin subunit alpha 1	0	0	0	0	1	0
LAMA2	3908	laminin subunit alpha 2	0	1	0	0	0	1
LAMB1	3912	laminin subunit beta 1	0	0	0	0	1	0
LAMC3	10319	laminin subunit gamma 3	0	0	0	0	1	1
LAMP2	3920	lysosomal associated membrane protein 2	1	0	0	0	0	0
LARGE	9215	like-glycosyltransferase	0	1	0	0	0	0
LEO1	123169	LEO1 homolog, Paf1/RNA polymerase II complex component	0	0	1	0	0	1
LEP	3952	leptin	0	0	0	0	1	0
LIN7B	64130	lin-7 homolog B, crumbs cell polarity complex component	0	0	0	0	1	0
LINGO2	158038	leucine rich repeat and Ig domain containing 2	0	0	0	0	0	1
LMX1B	4010	LIM homeobox transcription factor 1 beta	0	0	0	0	1	0
LPL	4023	lipoprotein lipase	0	0	0	0	1	0
LPP	4026	LIM domain containing preferred translocation partner in lipoma	0	0	0	0	0	1
LRBA	987	LPS responsive beige-like anchor protein	0	0	0	0	0	1
LRFN5	145581	leucine rich repeat and fibronectin type III domain containing 5	0	0	0	0	1	0
LRP2	4036	LDL receptor related protein 2	0	0	0	0	1	1
LRP2BP	55805	LRP2 binding protein	0	0	0	0	1	0
LRPPRC	10128	leucine rich pentatricopeptide repeat containing	0	0	0	0	1	0
LRRC1	55227	leucine rich repeat containing 1	0	0	0	0	1	0
LRRC14	9684	leucine rich repeat containing 14	0	0	1	0	0	0
LRRC7	57554	leucine rich repeat containing 7	0	0	0	0	1	0
LZTFL1	54585	leucine zipper transcription factor like 1	0	1	0	0	0	0
LZTR1	8216	leucine-zipper-like transcription regulator 1	0	0	0	0	1	0
LZTS2	84445	leucine zipper, putative tumor suppressor 2	0	0	0	0	1	0
MACROD2	140733	MACRO domain containing 2	0	0	0	0	1	1
MAGED1	9500	MAGE family member D1	0	0	0	0	1	0
MAGEL2	54551	MAGE family member L2	0	0	0	0	1	1
MAGT1	84061	magnesium transporter 1	0	1	0	0	0	0
MAL	4118	mal, T-cell differentiation protein	0	0	0	0	1	0
MAN1B1	11253	mannosidase alpha class 1B member 1	0	1	0	0	0	0
MAOA	4128	monoamine oxidase A	0	1	0	0	1	0
MAOB	4129	monoamine oxidase B	0	0	0	0	1	0
MAP2	4133	microtubule associated protein 2	0	0	0	0	1	0
MAP2K1	5604	mitogen-activated protein kinase kinase 1	1	0	0	0	0	0
MAP2K2	5605	mitogen-activated protein kinase kinase 2	0	1	0	0	0	0
MAPK1	5594	mitogen-activated protein kinase 1	0	0	0	0	1	0
MAPK12	6300	mitogen-activated protein kinase 12	0	0	0	0	1	0
MAPK3	5595	mitogen-activated protein kinase 3	0	0	0	0	1	0
MAPK8IP2	23542	mitogen-activated protein kinase 8 interacting protein 2	0	0	0	0	1	0
MAPT	4137	microtubule associated protein tau	0	0	0	0	0	1
MARK1	4139	microtubule affinity regulating kinase 1	0	0	0	0	1	0
MBD1	4152	methyl-CpG binding domain protein 1	0	0	0	0	1	0
MBD3	53615	methyl-CpG binding domain protein 3	0	0	0	0	1	0
MBD4	8930	methyl-CpG binding domain 4, DNA glycosylase	0	0	0	0	1	0
MBD5	55777	methyl-CpG binding domain protein 5	1	0	0	1	1	1
MBD6	114785	methyl-CpG binding domain protein 6	0	0	0	0	1	0
MBTPS2	51360	membrane bound transcription factor peptidase, site 2	0	1	0	0	0	0
MC4R	4160	melanocortin 4 receptor	0	0	0	0	1	0
MCC	4163	mutated in colorectal cancers	0	0	0	0	1	1
MCOLN1	57192	mucolipin 1	0	1	0	0	0	0
MCPH1	79648	microcephalin 1	0	1	0	0	1	1
MDGA2	161357	MAM domain containing glycosylphosphatidylinositol anchor 2	0	0	0	0	1	0
MECP2	4204	methyl-CpG binding protein 2	1	0	0	0	1	1
MED12	9968	mediator complex subunit 12	1	0	0	0	1	0
MED13L	23389	mediator complex subunit 13 like	0	0	0	0	1	1
MED17	9440	mediator complex subunit 17	0	1	0	0	0	0
MED23	9439	mediator complex subunit 23	0	1	0	0	0	0
MEF2C	4208	myocyte enhancer factor 2C	1	0	0	0	1	1
MET	4233	MET proto-oncogene, receptor tyrosine kinase	0	0	0	0	1	0
MFRP	83552	membrane frizzled-related protein	0	0	0	1	0	0
MGAT2	4247	mannosyl (alpha-1,6-)-glycoprotein beta-1,2-N-acetylglucosaminyltransferase	0	1	0	0	0	0
MIB1	57534	mindbomb E3 ubiquitin protein ligase 1	1	0	0	1	1	1
MID1	4281	midline 1	1	0	0	0	0	0
MIR17HG	407975	miR-17-92a-1 cluster host gene	0	1	0	0	0	0
MKKS	8195	McKusick-Kaufman syndrome	1	0	0	0	0	0
MKL2	57496	MKL1/myocardin like 2	0	0	0	0	1	0
MKS1	54903	Meckel syndrome, type 1	0	1	0	0	0	0
MNT	4335	MAX network transcriptional repressor	0	0	0	0	1	0
MOCOS	55034	molybdenum cofactor sulfurase	0	0	0	0	1	0
MOCS1	4337	molybdenum cofactor synthesis 1	0	1	0	0	0	0
MOCS2	4338	molybdenum cofactor synthesis 2	0	1	0	0	0	0
MOV10	4343	Mov10 RISC complex RNA helicase	0	0	0	0	0	1
MPDU1	9526	mannose-P-dolichol utilization defect 1	0	1	0	0	0	0
MPLKIP	136647	M-phase specific PLK1 interacting protein	0	1	0	0	0	0
MPP6	51678	membrane palmitoylated protein 6	0	0	0	0	1	0
MSN	4478	moesin	0	0	0	0	1	0
MSR1	4481	macrophage scavenger receptor 1	0	0	0	0	1	0
MSRA	4482	methionine sulfoxide reductase A	0	0	0	0	0	1
MTF1	4520	metal-regulatory transcription factor 1	0	0	0	0	1	0
MTHFR	4524	methylenetetrahydrofolate reductase (NAD(P)H)	0	0	0	0	1	0
MTMR12	54545	myotubularin related protein 12	0	0	1	0	0	1
MTOR	2475	mechanistic target of rapamycin	0	0	0	0	1	0
MTR	4548	5-methyltetrahydrofolate-homocysteine methyltransferase	0	0	0	0	1	0
MTX2	10651	metaxin 2	0	0	0	0	1	0
MYCN	4613	v-myc avian myelocytomatosis viral oncogene neuroblastoma derived homolog	0	1	0	0	0	0
MYH10	4628	myosin, heavy chain 10, non-muscle	0	0	1	0	0	1
MYH4	4622	myosin, heavy chain 4, skeletal muscle	0	0	0	0	1	0
MYO16	23026	myosin XVI	0	0	0	0	1	0
MYO1A	4640	myosin IA	0	0	0	0	1	0
MYO9B	4650	myosin IXB	1	0	0	0	1	0
MYOC	4653	myocilin	0	0	1	0	0	1
MYOZ1	58529	myozenin 1	0	0	0	0	1	0
MYT1L	23040	myelin transcription factor 1 like	1	0	0	1	1	1
NAA15	80155	N(alpha)-acetyltransferase 15, NatA auxiliary subunit	1	0	0	1	1	1
NAALADL2	254827	N-acetylated alpha-linked acidic dipeptidase-like 2	0	0	0	0	0	1
NAGLU	4669	N-acetyl-alpha-glucosaminidase	1	0	0	0	0	0
NBEA	26960	neurobeachin	0	0	0	0	1	1
NCKAP1	10787	NCK associated protein 1	0	0	1	1	1	1
NCKAP5	344148	NCK associated protein 5	0	0	0	0	1	1
NCKAP5L	57701	NCK associated protein 5 like	0	0	0	0	1	0
NDE1	54820	nudE neurodevelopment protein 1	0	1	0	0	0	0
NDNL2	56160		0	0	0	0	1	0
NDP	4693	NDP, norrin cystine knot growth factor	1	0	0	0	0	0
NDUFA1	4694	NADH:ubiquinone oxidoreductase subunit A1	0	1	0	0	0	0
NDUFA5	4698	NADH:ubiquinone oxidoreductase subunit A5	0	0	0	0	1	0
NEDD9	4739	neural precursor cell expressed, developmentally down-regulated 9	0	0	0	0	0	1
NEFL	4747	neurofilament, light polypeptide	0	0	0	0	1	0
NELL1	4745	neural EGFL like 1	0	0	0	0	1	0
NEO1	4756	neogenin 1	0	0	0	0	1	0
NEU1	4758	neuraminidase 1 (lysosomal sialidase)	0	1	0	0	0	0
NF1	4763	neurofibromin 1	1	0	0	0	1	0
NFIA	4774	nuclear factor I A	0	0	0	0	1	1
NFIX	4784	nuclear factor I X	1	0	0	0	0	0
NHS	4810	NHS actin remodeling regulator	1	0	0	0	0	0
NINL	22981	ninein like	0	0	0	1	0	0
NIPA1	123606	non imprinted in Prader-Willi/Angelman syndrome 1	0	0	0	0	1	0
NIPA2	81614	non imprinted in Prader-Willi/Angelman syndrome 2	0	0	0	0	1	0
NIPBL	25836	NIPBL, cohesin loading factor	1	0	0	0	1	0
NLGN1	22871	neuroligin 1	0	0	0	0	1	0
NLGN2	57555	neuroligin 2	0	0	0	0	1	0
NLGN3	54413	neuroligin 3	1	0	0	1	1	1
NLGN4X	57502	neuroligin 4, X-linked	1	0	0	0	1	0
NLGN4Y	22829	neuroligin 4, Y-linked	0	0	0	0	1	0
NOS1	4842	nitric oxide synthase 1	0	0	0	0	1	0
NOS1AP	9722	nitric oxide synthase 1 adaptor protein	0	0	0	0	1	0
NOS2	4843	nitric oxide synthase 2	0	0	0	0	1	0
NPAS2	4862	neuronal PAS domain protein 2	0	0	0	0	1	0
NPHP1	4867	nephrocystin 1	1	0	0	0	0	0
NR3C2	4306	nuclear receptor subfamily 3 group C member 2	1	0	0	0	1	1
NRAS	4893	neuroblastoma RAS viral oncogene homolog	0	1	0	0	0	0
NRCAM	4897	neuronal cell adhesion molecule	0	0	0	0	1	0
NRG1	3084	neuregulin 1	0	0	0	0	1	0
NRG3	10718	neuregulin 3	0	0	0	0	0	1
NRP2	8828	neuropilin 2	0	0	0	0	1	0
NRXN1	9378	neurexin 1	1	0	1	1	1	1
NRXN2	9379	neurexin 2	0	0	0	0	1	0
NRXN3	9369	neurexin 3	0	0	0	0	1	1
NSD1	64324	nuclear receptor binding SET domain protein 1	1	0	0	0	1	1
NSDHL	50814	NAD(P) dependent steroid dehydrogenase-like	0	1	0	0	0	0
NSUN2	54888	NOP2/Sun RNA methyltransferase family member 2	0	1	0	0	0	0
NTNG1	22854	netrin G1	0	0	0	0	1	0
NTRK1	4914	neurotrophic receptor tyrosine kinase 1	0	0	0	0	1	0
NTRK3	4916	neurotrophic receptor tyrosine kinase 3	0	0	0	0	1	0
NUAK1	9891	NUAK family kinase 1	0	0	0	0	1	0
NXF5	55998	nuclear RNA export factor 5	0	0	0	0	1	0
NXPH1	30010	neurexophilin 1	0	0	0	0	1	0
OCRL	4952	OCRL, inositol polyphosphate-5-phosphatase	1	0	0	0	0	0
ODF3L2	284451	outer dense fiber of sperm tails 3 like 2	0	0	0	0	1	0
OFD1	8481	OFD1, centriole and centriolar satellite protein	0	1	0	0	0	0
OGT	8473	O-linked N-acetylglucosamine (GlcNAc) transferase	0	0	0	0	1	0
OPHN1	4983	oligophrenin 1	1	0	0	0	1	0
OPRM1	4988	opioid receptor mu 1	0	0	0	0	1	0
OR1C1	26188	olfactory receptor family 1 subfamily C member 1	0	0	0	0	1	0
OR2M4	26245	olfactory receptor family 2 subfamily M member 4	0	0	0	0	1	0
OR2T10	127069	olfactory receptor family 2 subfamily T member 10	0	0	0	0	0	1
OR52M1	119772	olfactory receptor family 52 subfamily M member 1	0	0	0	1	0	1
OTC	5009	ornithine carbamoyltransferase	1	0	0	0	0	0
OTX1	5013	orthodenticle homeobox 1	0	0	0	0	1	0
OXTR	5021	oxytocin receptor	0	0	0	0	1	0
P2RX4	5025	purinergic receptor P2X 4	0	0	0	0	1	0
P2RX5	5026	purinergic receptor P2X 5	0	0	0	1	0	0
P4HA2	8974	prolyl 4-hydroxylase subunit alpha 2	0	0	0	0	1	0
PACS1	55690	phosphofurin acidic cluster sorting protein 1	0	0	0	0	1	0
PAFAH1B1	5048	platelet activating factor acetylhydrolase 1b regulatory subunit 1	1	0	0	0	1	0
PAH	5053	phenylalanine hydroxylase	1	0	0	0	1	1
PAK3	5063	p21 (RAC1) activated kinase 3	0	1	0	0	0	1
PARD3B	117583	par-3 family cell polarity regulator beta	0	0	0	0	1	0
PARK2	5071	parkin RBR E3 ubiquitin protein ligase	0	0	0	0	1	1
PAX5	5079	paired box 5	0	0	0	0	1	0
PAX6	5080	paired box 6	0	1	0	0	0	0
PCDH10	57575	protocadherin 10	0	0	0	0	1	0
PCDH15	65217	protocadherin-related 15	0	0	0	0	1	1
PCDH19	57526	protocadherin 19	1	0	0	0	1	0
PCDH8	5100	protocadherin 8	0	0	0	0	1	0
PCDH9	5101	protocadherin 9	0	0	0	0	1	0
PCDHA1	56147		0	0	0	0	1	0
PCDHA10	56139		0	0	0	0	1	0
PCDHA11	56138		0	0	0	0	1	0
PCDHA12	56137		0	0	0	0	1	0
PCDHA13	56136		0	0	0	0	1	0
PCDHA2	56146		0	0	0	0	1	0
PCDHA3	56145		0	0	0	0	1	0
PCDHA4	56144		0	0	0	0	1	0
PCDHA5	56143		0	0	0	0	1	0
PCDHA6	56142		0	0	0	0	1	0
PCDHA7	56141		0	0	0	0	1	0
PCDHA8	56140		0	0	0	0	1	0
PCDHA9	9752		0	0	0	0	1	0
PCDHAC1	56135		0	0	0	0	1	0
PCDHAC2	56134		0	0	0	0	1	0
PCDHGA11	56105		0	0	0	0	1	0
PCNT	5116	pericentrin	0	1	0	0	0	0
PCOLCE	5118	procollagen C-endopeptidase enhancer	0	0	1	0	0	1
PDE11A	50940	phosphodiesterase 11A	0	0	0	0	0	1
PDE1C	5137	phosphodiesterase 1C	0	0	0	0	1	0
PDE4A	5141	phosphodiesterase 4A	0	0	0	0	1	0
PDE4B	5142	phosphodiesterase 4B	0	0	0	0	1	0
PDHA1	5160	pyruvate dehydrogenase (lipoamide) alpha 1	0	1	0	0	0	0
PDZD4	57595	PDZ domain containing 4	0	0	0	0	1	0
PECR	55825	peroxisomal trans-2-enoyl-CoA reductase	0	0	0	0	1	0
PER1	5187	period circadian clock 1	0	0	0	0	1	0
PEX7	5191	peroxisomal biogenesis factor 7	0	1	0	0	1	0
PGK1	5230	phosphoglycerate kinase 1	0	1	0	0	0	0
PHF15	23338		0	0	0	0	0	1
PHF2	5253	PHD finger protein 2	0	0	0	1	1	1
PHF21A	51317	PHD finger protein 21A	0	1	0	0	0	1
PHF6	84295	PHD finger protein 6	1	0	0	0	0	0
PHF8	23133	PHD finger protein 8	1	0	0	0	1	0
PHRF1	57661	PHD and ring finger domains 1	0	0	0	0	1	0
PIGL	9487	phosphatidylinositol glycan anchor biosynthesis class L	0	1	0	0	0	0
PIGO	84720	phosphatidylinositol glycan anchor biosynthesis class O	0	1	0	0	0	0
PIGV	55650	phosphatidylinositol glycan anchor biosynthesis class V	0	1	0	0	0	0
PIK3CG	5294	phosphatidylinositol-4,5-bisphosphate 3-kinase catalytic subunit gamma	0	0	0	0	1	0
PIK3R2	5296	phosphoinositide-3-kinase regulatory subunit 2	0	0	0	0	1	0
PINX1	54984		0	0	0	0	1	0
PITX1	5307	paired like homeodomain 1	0	0	0	0	1	0
PLA1A	51365	phospholipase A1 member A	0	0	1	0	0	1
PLA2G4F	255189	phospholipase A2 group IVF	0	0	0	0	0	1
PLAUR	5329	plasminogen activator, urokinase receptor	0	0	0	0	1	0
PLCB1	23236	phospholipase C beta 1	0	0	0	0	1	1
PLCD1	5333	phospholipase C delta 1	0	0	0	0	1	0
PLN	5350	phospholamban	0	0	0	0	1	0
PLP1	5354	proteolipid protein 1	0	1	0	0	0	0
PLXNA4	91584	plexin A4	0	0	0	0	1	0
PMM2	5373	phosphomannomutase 2	0	1	0	0	0	0
PNKP	11284	polynucleotide kinase 3'-phosphatase	0	1	0	0	0	0
POGZ	23126	pogo transposable element with ZNF domain	1	0	0	1	1	1
POLR3A	11128	polymerase (RNA) III subunit A	0	1	0	0	0	0
POLR3B	55703	polymerase (RNA) III subunit B	0	1	0	0	0	0
POMGNT1	55624	protein O-linked mannose N-acetylglucosaminyltransferase 1 (beta 1,2-)	1	0	0	0	1	0
POMGNT2	84892	protein O-linked mannose N-acetylglucosaminyltransferase 2 (beta 1,4-)	0	1	0	0	0	0
POMT1	10585	protein O-mannosyltransferase 1	1	0	0	0	0	0
POMT2	29954	protein O-mannosyltransferase 2	0	1	0	0	0	0
PON1	5444	paraoxonase 1	0	0	0	0	1	0
PORCN	64840	porcupine homolog (Drosophila)	0	1	0	0	0	0
POT1	25913	protection of telomeres 1	0	0	0	0	1	0
POU3F2	5454	POU class 3 homeobox 2	0	0	0	0	1	0
PPFIA1	8500	PTPRF interacting protein alpha 1	0	0	0	0	1	0
PPM1D	8493	protein phosphatase, Mg2+/Mn2+ dependent 1D	0	0	1	0	0	1
PPP1R1B	84152	protein phosphatase 1 regulatory inhibitor subunit 1B	0	0	0	0	1	0
PPP1R3F	89801	protein phosphatase 1 regulatory subunit 3F	0	0	0	0	1	0
PPP2R5D	5528	protein phosphatase 2 regulatory subunit B'delta	0	0	0	0	1	0
PQBP1	10084	polyglutamine binding protein 1	1	0	0	0	0	0
PREX1	57580	phosphatidylinositol-3,4,5-trisphosphate dependent Rac exchange factor 1	0	0	0	0	1	0
PRICKLE1	144165	prickle planar cell polarity protein 1	0	0	0	0	1	0
PRICKLE2	166336	prickle planar cell polarity protein 2	0	0	0	0	1	0
PRKCB	5579	protein kinase C beta	0	0	0	0	1	0
PRKD1	5587	protein kinase D1	0	0	0	0	1	0
PRODH	5625	proline dehydrogenase 1	0	0	0	0	1	0
PRPF39	55015	pre-mRNA processing factor 39	0	0	1	0	0	0
PRPS1	5631	phosphoribosyl pyrophosphate synthetase 1	0	1	0	0	0	0
PRSS12	8492	protease, serine 12	1	0	0	0	0	0
PRSS38	339501	protease, serine 38	0	0	0	0	1	0
PRUNE2	158471	prune homolog 2 (Drosophila)	0	0	0	0	1	0
PSD3	23362	pleckstrin and Sec7 domain containing 3	0	0	0	0	1	1
PSMD10	5716	proteasome 26S subunit, non-ATPase 10	0	0	0	0	1	0
PTCHD1	139411	patched domain containing 1	1	0	0	0	1	1
PTEN	5728	phosphatase and tensin homolog	1	0	0	1	1	1
PTGER3	5733	prostaglandin E receptor 3	0	0	0	0	1	0
PTGS2	5743	prostaglandin-endoperoxide synthase 2	0	0	0	0	1	0
PTK7	5754	protein tyrosine kinase 7 (inactive)	0	0	0	1	0	0
PTPN11	5781	protein tyrosine phosphatase, non-receptor type 11	1	0	0	0	1	0
PTPRB	5787	protein tyrosine phosphatase, receptor type B	0	0	0	0	1	0
PTPRC	5788	protein tyrosine phosphatase, receptor type C	0	0	0	0	1	0
PTPRD	5789	protein tyrosine phosphatase, receptor type D	0	0	0	0	0	1
PTPRM	5797	protein tyrosine phosphatase, receptor type M	0	0	1	0	0	1
PTPRT	11122	protein tyrosine phosphatase, receptor type T	0	0	0	0	1	0
PURA	5813	purine-rich element binding protein A	0	0	0	0	0	1
PVALB	5816	parvalbumin	0	0	0	0	1	0
PVRL1	5818		0	1	0	0	0	0
PXDN	7837	peroxidasin	0	0	0	0	1	0
PYHIN1	149628	pyrin and HIN domain family member 1	0	0	0	0	1	0
QDPR	5860	quinoid dihydropteridine reductase	0	1	0	0	0	0
QRICH1	54870	glutamine rich 1	0	0	1	0	0	1
RAB11FIP5	26056	RAB11 family interacting protein 5	0	0	0	0	1	0
RAB18	22931	RAB18, member RAS oncogene family	0	1	0	0	0	0
RAB19	401409	RAB19, member RAS oncogene family	0	0	0	0	1	0
RAB2A	5862	RAB2A, member RAS oncogene family	0	0	1	0	0	1
RAB39B	116442	RAB39B, member RAS oncogene family	1	0	0	0	1	1
RAB3GAP1	22930	RAB3 GTPase activating protein catalytic subunit 1	0	1	0	0	0	0
RAB3GAP2	25782	RAB3 GTPase activating non-catalytic protein subunit 2	0	1	0	0	0	0
RAB40AL	282808	RAB40A, member RAS oncogene family-like	0	1	0	0	0	0
RAB43	339122	RAB43, member RAS oncogene family	0	0	0	0	1	0
RAD21	5885	RAD21 cohesin complex component	0	1	0	0	0	0
RAF1	5894	Raf-1 proto-oncogene, serine/threonine kinase	0	1	0	0	0	0
RAI1	10743	retinoic acid induced 1	1	0	0	0	1	1
RALGAPB	57148	Ral GTPase activating protein non-catalytic beta subunit	0	0	0	0	0	1
RANBP17	64901	RAN binding protein 17	0	0	1	1	0	1
RAPGEF4	11069	Rap guanine nucleotide exchange factor 4	0	0	0	0	1	0
RARS2	57038	arginyl-tRNA synthetase 2, mitochondrial	0	1	0	0	0	0
RASD1	51655	ras related dexamethasone induced 1	0	0	0	0	1	0
RASSF5	83593	Ras association domain family member 5	0	0	0	0	1	0
RB1CC1	9821	RB1 inducible coiled-coil 1	0	0	0	0	1	0
RBBP8	5932	retinoblastoma binding protein 8	0	1	0	0	0	0
RBFOX1	54715	RNA binding protein, fox-1 homolog 1	0	0	0	0	1	1
RBM27	54439	RNA binding motif protein 27	0	0	0	0	1	0
RBM8A	9939	RNA binding motif protein 8A	0	0	0	0	1	0
RBMS3	27303	RNA binding motif single stranded interacting protein 3	0	0	0	0	1	0
RECQL4	9401	RecQ like helicase 4	0	1	0	0	0	0
REEP3	221035	receptor accessory protein 3	0	0	0	0	1	0
RELN	5649	reelin	1	1	0	0	1	1
RERE	473	arginine-glutamic acid dipeptide repeats	0	0	0	0	1	0
RFWD2	64326	ring finger and WD repeat domain 2	0	0	0	0	1	0
RGS7	6000	regulator of G-protein signaling 7	0	0	0	0	1	0
RHOXF1	158800	Rhox homeobox family member 1	0	0	0	0	1	0
RIMS1	22999	regulating synaptic membrane exocytosis 1	0	0	0	0	1	1
RIMS3	9783	regulating synaptic membrane exocytosis 3	0	0	0	0	1	0
RLIM	51132	ring finger protein, LIM domain interacting	0	0	0	0	1	0
RNASET2	8635	ribonuclease T2	0	0	0	0	0	1
RNF135	84282	ring finger protein 135	1	0	0	0	0	0
RNPS1	10921	RNA binding protein with serine rich domain 1	0	0	0	0	1	0
ROBO1	6091	roundabout guidance receptor 1	0	0	0	0	1	0
ROBO2	6092	roundabout guidance receptor 2	0	0	0	0	1	0
RORA	6095	RAR related orphan receptor A	0	0	0	0	1	0
RPE65	6121	retinal pigment epithelium-specific protein 65kDa	1	0	0	0	0	0
RPGRIP1L	23322	RPGRIP1 like	1	0	0	0	0	0
RPL10	6134	ribosomal protein L10	0	0	0	0	1	0
RPP25	54913	ribonuclease P/MRP subunit p25	0	0	0	0	1	0
RPS6KA2	6196	ribosomal protein S6 kinase A2	0	0	0	0	1	0
RPS6KA3	6197	ribosomal protein S6 kinase A3	0	1	0	0	1	0
RTTN	25914	rotatin	0	1	0	0	0	0
S100G	795	S100 calcium binding protein G	0	0	1	0	0	0
SAE1	10055	SUMO1 activating enzyme subunit 1	0	0	0	0	1	0
SATB2	23314	SATB homeobox 2	1	0	0	0	1	0
SBF1	6305	SET binding factor 1	0	0	0	0	1	0
SCARA3	51435	scavenger receptor class A member 3	0	0	1	0	0	1
SCFD2	152579	sec1 family domain containing 2	0	0	0	0	1	0
SCN1A	6323	sodium voltage-gated channel alpha subunit 1	1	0	0	0	1	1
SCN2A	6326	sodium voltage-gated channel alpha subunit 2	1	0	0	1	1	1
SCN4A	6329	sodium voltage-gated channel alpha subunit 4	0	0	0	0	1	0
SCN5A	6331	sodium voltage-gated channel alpha subunit 5	0	0	0	0	1	0
SCN7A	6332	sodium voltage-gated channel alpha subunit 7	0	0	0	0	1	0
SCN8A	6334	sodium voltage-gated channel alpha subunit 8	1	0	0	0	1	0
SDC2	6383	syndecan 2	0	0	0	0	1	0
SDK1	221935	sidekick cell adhesion molecule 1	0	0	0	0	1	1
SEMA5A	9037	semaphorin 5A	0	0	0	0	1	0
SERPINE1	5054	serpin family E member 1	0	0	0	0	1	0
SETBP1	26040	SET binding protein 1	1	0	1	0	1	1
SETD1A	9739	SET domain containing 1A	0	0	0	0	0	1
SETD2	29072	SET domain containing 2	0	0	0	0	1	1
SETD5	55209	SET domain containing 5	1	0	0	1	1	1
SETDB1	9869	SET domain bifurcated 1	0	0	0	0	1	0
SETDB2	83852	SET domain bifurcated 2	0	0	0	0	1	0
SEZ6L2	26470	seizure related 6 homolog like 2	0	0	0	0	1	0
SGSH	6448	N-sulfoglucosamine sulfohydrolase	1	0	0	0	1	0
SGSM3	27352	small G protein signaling modulator 3	0	0	0	0	1	1
SH3KBP1	30011	SH3 domain containing kinase binding protein 1	0	0	0	0	1	0
SHANK1	50944	SH3 and multiple ankyrin repeat domains 1	0	0	0	0	1	0
SHANK2	22941	SH3 and multiple ankyrin repeat domains 2	1	0	0	1	1	0
SHANK3	85358	SH3 and multiple ankyrin repeat domains 3	1	0	1	1	1	1
SHOC2	8036	SHOC2 leucine-rich repeat scaffold protein	0	1	0	0	0	0
SHROOM4	57477	shroom family member 4	0	1	0	0	0	0
SIK1	150094	salt inducible kinase 1	0	0	0	0	1	0
SIL1	64374	SIL1 nucleotide exchange factor	0	1	0	0	0	0
SIX2	10736	SIX homeobox 2	0	0	1	0	0	0
SKI	6497	SKI proto-oncogene	0	1	0	0	0	0
SLC12A5	57468	solute carrier family 12 member 5	0	0	0	0	1	0
SLC12A6	9990	solute carrier family 12 member 6	0	1	0	0	0	0
SLC16A2	6567	solute carrier family 16 member 2	0	1	0	0	0	1
SLC16A3	9123	solute carrier family 16 member 3	0	0	0	0	1	0
SLC16A7	9194	solute carrier family 16 member 7	0	0	0	0	1	0
SLC17A5	26503	solute carrier family 17 member 5	0	1	0	0	0	0
SLC1A1	6505	solute carrier family 1 member 1	0	1	0	0	1	0
SLC1A2	6506	solute carrier family 1 member 2	0	0	0	0	1	0
SLC22A15	55356	solute carrier family 22 member 15	0	0	0	0	1	0
SLC24A2	25769	solute carrier family 24 member 2	0	0	0	0	1	0
SLC25A12	8604	solute carrier family 25 member 12	0	0	0	0	1	0
SLC25A14	9016	solute carrier family 25 member 14	0	0	0	0	1	0
SLC25A15	10166	solute carrier family 25 member 15	0	1	0	0	0	0
SLC25A22	79751	solute carrier family 25 member 22	0	1	0	0	0	0
SLC25A24	29957	solute carrier family 25 member 24	0	0	0	0	1	0
SLC25A27	9481	solute carrier family 25 member 27	0	0	0	0	1	0
SLC27A4	10999	solute carrier family 27 member 4	0	0	0	0	1	0
SLC29A4	222962	solute carrier family 29 member 4	0	0	0	0	1	0
SLC2A1	6513	solute carrier family 2 member 1	0	1	0	0	0	1
SLC30A5	64924	solute carrier family 30 member 5	0	0	0	0	1	0
SLC35A2	7355	solute carrier family 35 member A2	0	0	0	0	0	1
SLC35A3	23443	solute carrier family 35 member A3	0	0	0	0	1	0
SLC35C1	55343	solute carrier family 35 member C1	0	1	0	0	0	0
SLC38A10	124565	solute carrier family 38 member 10	0	0	0	0	1	0
SLC39A11	201266	solute carrier family 39 member 11	0	0	0	0	1	0
SLC46A1	113235	solute carrier family 46 member 1	0	1	0	0	0	0
SLC4A10	57282	solute carrier family 4 member 10	0	0	0	0	1	1
SLC4A4	8671	solute carrier family 4 member 4	0	1	0	0	0	0
SLC6A1	6529	solute carrier family 6 member 1	0	0	1	1	0	1
SLC6A3	6531	solute carrier family 6 member 3	0	0	0	0	1	0
SLC6A4	6532	solute carrier family 6 member 4	0	0	0	0	1	0
SLC6A8	6535	solute carrier family 6 member 8	1	0	0	0	1	1
SLC7A3	84889	solute carrier family 7 member 3	0	0	0	0	1	0
SLC9A6	10479	solute carrier family 9 member A6	1	0	0	0	1	1
SLC9A9	285195	solute carrier family 9 member A9	0	0	0	0	1	0
SLCO1B1	10599	solute carrier organic anion transporter family member 1B1	0	0	1	0	0	1
SLCO1B3	28234	solute carrier organic anion transporter family member 1B3	0	0	1	0	1	1
SLIT3	6586	slit guidance ligand 3	0	0	0	0	1	0
SLITRK5	26050	SLIT and NTRK like family member 5	0	0	0	0	1	0
SMAD4	4089	SMAD family member 4	1	0	0	0	0	0
SMARCA2	6595	SWI/SNF related, matrix associated, actin dependent regulator of chromatin, subfamily a, member 2	1	0	0	0	0	0
SMARCA4	6597	SWI/SNF related, matrix associated, actin dependent regulator of chromatin, subfamily a, member 4	0	1	0	0	0	0
SMARCB1	6598	SWI/SNF related, matrix associated, actin dependent regulator of chromatin, subfamily b, member 1	0	1	0	0	0	0
SMARCC2	6601	SWI/SNF related, matrix associated, actin dependent regulator of chromatin subfamily c member 2	0	0	0	0	1	0
SMARCE1	6605	SWI/SNF related, matrix associated, actin dependent regulator of chromatin, subfamily e, member 1	0	1	0	0	0	0
SMC1A	8243	structural maintenance of chromosomes 1A	1	0	0	0	0	1
SMC3	9126	structural maintenance of chromosomes 3	0	1	0	0	0	0
SMG6	23293	SMG6, nonsense mediated mRNA decay factor	0	0	0	0	1	0
SMS	6611	spermine synthase	0	1	0	0	0	0
SMURF1	57154	SMAD specific E3 ubiquitin protein ligase 1	0	0	1	0	0	0
SNAP25	6616	synaptosome associated protein 25kDa	0	0	0	0	1	0
SNAP29	9342	synaptosome associated protein 29kDa	0	1	0	0	0	0
SND1	27044	staphylococcal nuclease and tudor domain containing 1	0	0	0	0	1	0
SNRPN	6638	small nuclear ribonucleoprotein polypeptide N	0	0	0	0	1	0
SNTG2	54221	syntrophin gamma 2	0	0	0	0	1	0
SNX14	57231	sorting nexin 14	0	0	0	0	1	0
SNX19	399979	sorting nexin 19	0	0	0	0	1	0
SOBP	55084	sine oculis binding protein homolog	0	1	0	0	0	0
SOD1	6647	superoxide dismutase 1, soluble	0	0	0	0	1	0
SOS1	6654	SOS Ras/Rac guanine nucleotide exchange factor 1	0	1	0	0	0	0
SOX3	6658	SRY-box 3	0	1	0	0	0	0
SOX5	6660	SRY-box 5	0	0	0	0	1	0
SPARCL1	8404	SPARC like 1	0	0	1	0	0	1
SPAST	6683	spastin	0	0	0	1	1	1
SPRED1	161742	sprouty related EVH1 domain containing 1	1	0	0	0	0	0
SPTAN1	6709	spectrin alpha, non-erythrocytic 1	0	1	0	0	0	0
SRCAP	10847	Snf2-related CREBBP activator protein	1	0	0	0	0	1
SRD5A2	6716	steroid 5 alpha-reductase 2	0	0	0	0	1	0
SRD5A3	79644	steroid 5 alpha-reductase 3	0	1	0	0	0	0
SRPK2	6733	SRSF protein kinase 2	0	0	1	0	0	0
SRPX2	27286	sushi repeat containing protein, X-linked 2	0	1	0	0	0	0
SRRM4	84530	serine/arginine repetitive matrix 4	0	0	0	0	1	0
SSPO	23145	SCO-spondin	0	0	0	0	1	0
ST3GAL3	6487	ST3 beta-galactoside alpha-2,3-sialyltransferase 3	0	1	0	0	0	0
ST7	7982	suppression of tumorigenicity 7	0	0	0	0	1	0
ST8SIA2	8128	ST8 alpha-N-acetyl-neuraminide alpha-2,8-sialyltransferase 2	0	0	0	0	1	0
STIL	6491	SCL/TAL1 interrupting locus	0	1	0	0	0	0
STK39	27347	serine/threonine kinase 39	0	0	0	0	1	0
STX1A	6804	syntaxin 1A	0	0	0	0	1	0
STXBP1	6812	syntaxin binding protein 1	1	0	0	0	1	1
STXBP5	134957	syntaxin binding protein 5	0	0	1	0	1	1
STYK1	55359	serine/threonine/tyrosine kinase 1	0	0	0	0	1	0
SUCLG2	8801	succinate-CoA ligase GDP-forming beta subunit	0	0	0	0	1	1
SUMF1	285362	sulfatase modifying factor 1	0	1	0	0	0	0
SUOX	6821	sulfite oxidase	0	1	0	0	0	0
SUV420H1	51111		1	0	0	1	1	0
SYAP1	94056	synapse associated protein 1	0	0	0	0	1	0
SYN1	6853	synapsin I	1	0	0	0	1	0
SYN2	6854	synapsin II	0	0	0	0	1	0
SYN3	8224	synapsin III	0	0	0	0	1	0
SYNE1	23345	spectrin repeat containing nuclear envelope protein 1	0	0	0	0	1	0
SYNGAP1	8831	synaptic Ras GTPase activating protein 1	1	0	0	1	1	1
SYP	6855	synaptophysin	0	1	0	0	0	0
SYT14	255928	synaptotagmin 14	0	1	0	0	0	0
SYT17	51760	synaptotagmin 17	0	0	0	0	1	0
SYT3	84258	synaptotagmin 3	0	0	0	0	1	0
TAF1	6872	TATA-box binding protein associated factor 1	0	0	0	0	1	0
TAF13	6884	TATA-box binding protein associated factor 13	0	0	0	0	0	1
TAF1C	9013	TATA-box binding protein associated factor, RNA polymerase I subunit C	0	0	0	0	1	0
TAF1L	138474	TATA-box binding protein associated factor 1 like	0	0	0	0	1	0
TAF4	6874	TATA-box binding protein associated factor 4	0	0	1	0	0	0
TBC1D24	57465	TBC1 domain family member 24	0	1	0	0	0	0
TBC1D31	93594	TBC1 domain family member 31	0	0	0	0	1	0
TBC1D5	9779	TBC1 domain family member 5	0	0	0	0	1	0
TBC1D7	51256	TBC1 domain family member 7	0	0	0	0	1	0
TBCE	6905	tubulin folding cofactor E	0	1	0	0	0	0
TBL1X	6907	transducin (beta)-like 1X-linked	0	0	0	0	1	0
TBL1XR1	79718	transducin (beta)-like 1 X-linked receptor 1	0	0	0	0	1	0
TBR1	10716	T-box, brain 1	1	0	0	1	1	1
TBX1	6899	T-box 1	0	0	0	0	1	0
TCF20	6942	transcription factor 20 (AR1)	0	0	0	0	1	0
TCF3	6929	transcription factor 3	0	0	1	0	0	0
TCF4	6925	transcription factor 4	1	0	0	0	1	1
TCF7L2	6934	transcription factor 7 like 2	0	0	0	1	1	1
TCTE3	6991	t-complex-associated-testis-expressed 3	0	0	1	0	0	0
TCTN3	26123	tectonic family member 3	0	1	0	0	0	0
TDO2	6999	tryptophan 2,3-dioxygenase	0	0	0	0	1	0
TECR	9524	trans-2,3-enoyl-CoA reductase	0	1	0	0	0	0
TERF2	7014	telomeric repeat binding factor 2	0	0	0	0	1	0
TET2	54790	tet methylcytosine dioxygenase 2	0	0	0	0	1	0
TGFBR1	7046	transforming growth factor beta receptor 1	0	1	0	0	0	0
TGFBR2	7048	transforming growth factor beta receptor 2	0	1	0	0	0	0
TGM1	7051	transglutaminase 1	0	0	1	0	0	1
TGM3	7053	transglutaminase 3	0	0	0	0	1	0
TH	7054	tyrosine hydroxylase	0	0	0	0	1	0
THAP8	199745	THAP domain containing 8	0	0	0	0	1	0
THBS1	7057	thrombospondin 1	0	0	0	0	1	0
THRA	7067	thyroid hormone receptor, alpha	0	0	0	0	1	0
THSD7A	221981	thrombospondin type 1 domain containing 7A	0	0	0	0	0	1
TIMM8A	1678	translocase of inner mitochondrial membrane 8 homolog A (yeast)	0	1	0	0	0	0
TLK2	11011	tousled like kinase 2	0	0	0	0	1	0
TM4SF20	79853	transmembrane 4 L six family member 20	0	0	0	0	1	0
TMEM138	51524	transmembrane protein 138	0	1	0	0	0	0
TMEM165	55858	transmembrane protein 165	0	1	0	0	0	0
TMEM216	51259	transmembrane protein 216	0	1	0	0	0	0
TMEM231	79583	transmembrane protein 231	0	1	0	0	1	0
TMEM237	65062	transmembrane protein 237	0	1	0	0	0	0
TMEM67	91147	transmembrane protein 67	0	1	0	0	0	0
TMLHE	55217	trimethyllysine hydroxylase, epsilon	0	0	0	0	1	0
TNIP2	79155	TNFAIP3 interacting protein 2	0	0	0	0	1	0
TNN	63923	tenascin N	0	0	0	0	1	0
TNRC6B	23112	trinucleotide repeat containing 6B	0	0	0	1	1	1
TOMM20	9804	translocase of outer mitochondrial membrane 20	0	0	0	0	1	0
TOP1	7150	topoisomerase (DNA) I	0	0	0	0	1	0
TOP3B	8940	topoisomerase (DNA) III beta	0	0	0	0	1	0
TPH2	121278	tryptophan hydroxylase 2	0	0	0	0	1	0
TPK1	27010	thiamin pyrophosphokinase 1	0	1	0	0	0	0
TPO	7173	thyroid peroxidase	0	0	0	0	1	0
TRAPPC9	83696	trafficking protein particle complex 9	0	1	0	0	0	0
TRIM32	22954	tripartite motif containing 32	0	1	0	0	0	0
TRIM33	51592	tripartite motif containing 33	0	0	0	0	1	0
TRIO	7204	trio Rho guanine nucleotide exchange factor	1	0	0	1	1	1
TRIP12	9320	thyroid hormone receptor interactor 12	0	0	0	1	1	0
TRPC6	7225	transient receptor potential cation channel subfamily C member 6	0	0	0	0	1	0
TRPM1	4308	transient receptor potential cation channel subfamily M member 1	0	0	0	0	1	1
TRPM3	80036	transient receptor potential cation channel subfamily M member 3	0	0	0	0	0	1
TSC1	7248	tuberous sclerosis 1	1	0	0	0	1	0
TSC2	7249	tuberous sclerosis 2	1	0	0	0	1	0
TSEN2	80746	tRNA splicing endonuclease subunit 2	0	1	0	0	0	0
TSEN54	283989	tRNA splicing endonuclease subunit 54	0	1	0	0	0	0
TSN	7247	translin	0	0	0	0	1	0
TSPAN17	26262	tetraspanin 17	0	0	0	0	0	1
TSPAN7	7102	tetraspanin 7	0	1	0	0	1	0
TTC8	123016	tetratricopeptide repeat domain 8	0	1	0	0	0	0
TTI2	80185	TELO2 interacting protein 2	0	0	0	0	1	0
TTLL3	26140	tubulin tyrosine ligase like 3	0	0	1	0	0	1
TTN	7273	titin	0	0	0	0	1	1
TUBA1A	7846	tubulin alpha 1a	0	1	0	0	0	0
TUBB2B	347733	tubulin beta 2B class IIb	0	1	0	0	0	0
TUBB3	10381	tubulin beta 3 class III	0	1	0	0	0	0
TUBGCP5	114791	tubulin gamma complex associated protein 5	0	0	0	0	1	0
TUSC3	7991	tumor suppressor candidate 3	0	1	0	0	0	0
TYR	7299	tyrosinase	0	0	0	0	1	0
UBA6	55236	ubiquitin like modifier activating enzyme 6	0	0	0	0	1	0
UBE2A	7319	ubiquitin conjugating enzyme E2 A	0	1	0	0	0	0
UBE2H	7328	ubiquitin conjugating enzyme E2 H	0	0	0	0	1	0
UBE3A	7337	ubiquitin protein ligase E3A	1	0	0	0	1	1
UBE3B	89910	ubiquitin protein ligase E3B	0	0	0	0	1	0
UBE3C	9690	ubiquitin protein ligase E3C	0	0	0	0	1	0
UBL7	84993	ubiquitin like 7	0	0	0	0	1	0
UBN2	254048	ubinuclein 2	0	0	1	0	0	0
UBR5	51366	ubiquitin protein ligase E3 component n-recognin 5	0	0	0	0	1	0
UBR7	55148	ubiquitin protein ligase E3 component n-recognin 7 (putative)	0	0	0	0	1	0
UPB1	51733	beta-ureidopropionase 1	0	0	0	0	1	0
UPF2	26019	UPF2 regulator of nonsense transcripts homolog (yeast)	0	0	0	0	1	0
UPF3B	65109	UPF3 regulator of nonsense transcripts homolog B (yeast)	1	0	0	0	1	1
USP45	85015	ubiquitin specific peptidase 45	0	0	0	1	0	0
USP7	7874	ubiquitin specific peptidase 7 (herpes virus-associated)	0	0	0	0	1	0
USP9Y	8287	ubiquitin specific peptidase 9, Y-linked	0	0	0	0	1	0
UTP6	55813	UTP6, small subunit processome component	0	0	1	0	0	1
UTRN	7402	utrophin	0	0	0	0	1	0
VASH1	22846	vasohibin 1	0	0	0	0	1	0
VIL1	7429	villin 1	1	0	0	0	1	1
VIP	7432	vasoactive intestinal peptide	0	0	0	0	1	0
VLDLR	7436	very low density lipoprotein receptor	0	1	0	0	0	0
VPS13B	157680	vacuolar protein sorting 13 homolog B	1	0	0	0	1	1
VRK1	7443	vaccinia related kinase 1	0	1	0	0	0	0
VSIG4	11326	V-set and immunoglobulin domain containing 4	0	0	0	0	1	0
WAC	51322	WW domain containing adaptor with coiled-coil	0	0	0	1	1	1
WDFY3	23001	WD repeat and FYVE domain containing 3	0	0	1	1	1	1
WDR45	11152	WD repeat domain 45	0	0	0	0	0	1
WDR62	284403	WD repeat domain 62	0	1	0	0	0	0
WDR81	124997	WD repeat domain 81	0	1	0	0	0	0
WDR93	56964	WD repeat domain 93	0	0	0	0	1	0
WHSC1	7468	Wolf-Hirschhorn syndrome candidate 1	0	0	1	0	0	1
WNK3	65267	WNK lysine deficient protein kinase 3	0	0	0	0	1	0
WNT1	7471	Wnt family member 1	0	0	0	0	1	0
WNT2	7472	Wnt family member 2	0	0	0	0	1	0
WWOX	51741	WW domain containing oxidoreductase	0	0	0	0	0	1
XIRP1	165904	xin actin binding repeat containing 1	0	0	0	0	1	0
XPC	7508	xeroderma pigmentosum, complementation group C	0	0	0	0	1	0
XPO1	7514	exportin 1	0	0	0	0	1	0
YEATS2	55689	YEATS domain containing 2	0	0	0	0	1	0
YTHDC1	91746	YTH domain containing 1	0	0	0	0	0	1
YTHDC2	64848	YTH domain containing 2	0	0	0	0	1	0
YWHAE	7531	tyrosine 3-monooxygenase/tryptophan 5-monooxygenase activation protein epsilon	1	0	0	0	1	0
ZBBX	79740	zinc finger B-box domain containing	0	0	0	0	0	1
ZBTB16	7704	zinc finger and BTB domain containing 16	0	0	0	0	1	0
ZBTB20	26137	zinc finger and BTB domain containing 20	0	0	0	0	1	0
ZC3H14	79882	zinc finger CCCH-type containing 14	0	1	0	0	0	0
ZDHHC9	51114	zinc finger DHHC-type containing 9	0	1	0	0	0	0
ZEB2	9839	zinc finger E-box binding homeobox 2	0	1	0	0	0	0
ZMYND11	10771	zinc finger MYND-type containing 11	0	0	0	0	1	1
ZNF18	7566	zinc finger protein 18	0	0	0	0	1	0
ZNF385B	151126	zinc finger protein 385B	0	0	0	0	1	0
ZNF407	55628	zinc finger protein 407	0	0	0	0	1	0
ZNF41	7592	zinc finger protein 41	0	1	0	0	0	0
ZNF423	23090	zinc finger protein 423	0	1	0	0	0	0
ZNF462	58499	zinc finger protein 462	0	0	0	0	1	0
ZNF517	340385	zinc finger protein 517	0	0	0	0	1	0
ZNF559	84527	zinc finger protein 559	0	0	1	1	0	1
ZNF674	641339	zinc finger protein 674	1	0	0	0	0	0
ZNF711	7552	zinc finger protein 711	0	1	0	0	0	0
ZNF713	349075	zinc finger protein 713	0	0	0	0	1	0
ZNF774	342132	zinc finger protein 774	0	0	1	0	1	1
ZNF8	7554	zinc finger protein 8	0	0	0	0	1	0
ZNF804A	91752	zinc finger protein 804A	0	0	0	0	1	0
ZNF81	347344	zinc finger protein 81	1	0	0	0	0	0
ZNF827	152485	zinc finger protein 827	0	0	0	0	1	0
ZSWIM5	57643	zinc finger SWIM-type containing 5	0	0	0	0	1	0
ZWILCH	55055	zwilch kinetochore protein	0	0	0	0	0	1
