# Supplementary material for: A framework to identify contributing genes in patients with Phelan-McDermid syndrome
Source: NPJ Genom Med. 2017 Oct 23;2:32. doi: 10.1038/s41525-017-0035-2 (PMC5677962; doi:10.1038/s41525-017-0035-2)
Supplement: Supplementary file 18 — Supplementary Table 6 [file 41525_2017_35_MOESM18_ESM.xlsx]

## Sheet: Table S6. Birth parameters
	Sex	Age at diagnosis (months)	Head circumference at birth (cm)	Weight at birth (g)	Height at Birth (cm)	Sitting age achievment (months)	Walking age achievment (months)
Patients with a deletion
1	M	132	35	3230	50	6	13
2	M	96	35	3000	49.5	10	20
3	M	96	36	3820	52	NA	14
4	F	26	34	3630	52.5	9	22
5	F	60	NA	3400	NA	19	unable to walk at 3y. 6 m.
6	M	29	33.5	2530	47	16	36
8	F	30	NA	NA	NA	17	30
9	F	24	NA	NA	NA	NA	NA
11	F	444	NA	2050	NA	NA	19
12	F	168	31	1900	42	8	16
13	F	420	34	3500	50	6	12
14	F	15	NA	2940	52	NA	20
15	F	132	34	3250	49	10	14
16	F	NA	NA	1900	NA	NA	14
17	M	12	36	3540	48	13	NA
18	F	468	NA	3700	NA	NA	13
19	F	36	37	3750	48	13	unable to walk
20	F	36	35.5	3100	51	8.5	21
21	F	132	32	2800	44.5	NA	36
22	F	36	39	4100	52	9	20
23	F	36	NA	2790	NA	20	22
24	M	36	34	3350	51	12	30
25	M	24	36.5	4080	53	9	18
26	F	48	31	2460	51	8	16
27	Fœtus	NA*	NA*	NA*	NA*	NA*	NA*
28	M	12	35	2850	49	17	unable to walk
30	Fœtus	NA*	NA*	NA*	NA*	NA*	NA*
31	M	6	32	2510	47	NA	unable to walk at 24 m.
32	F	78	NA	NA	NA	NA	NA
33	M	40	35	3130	50	NA	16
34	M	134	NA	2130	NA	NA	18
35	F	NA	34	3400	47	NA	13
36	M	NA	NA	NA	NA	NA	23
37	F	72	35.5	3845	51	11	22
38	M	27	37	3180	50	11	20
39	F	120	32	2300	47	NA	17
40	M	84	NA	NA	NA	NA	36
41	F	12	33.5	2940	48	not acquired	NA
42	F	24	36	3955	51	not acquired	NA
43	M	24	34	2540	50	9	16
44	F	48	34	3200	49	NA	NA
45	F	336	33.5	3320	50	NA	13
46	M	156	34	4000	51	NA	22
47	F	132	34	2980	48	11	48
48	M	96	36	3740	51.5	NA	17
49	M	NA	NA	NA	NA	NA	30
51	M	48	33	2270	45.5	9	17
52	M	24	34	3030	50	9	15
53	M	96	35	2810	48.5	NA	12
54	M	72	35	3300	50	9	16
55	F	16	33.5	2830	49	9.5	unable to walk
56	M	228	NA	3960	55	NA	unable to walk
57	M	0.16	34	2800	48.5	not acquired	unable to walk
58	M	3	34.5	3170	48.5	24	unable to walk
59	F	17	35	3440	51	13.5	22
60	F	18	33	3000	49	10	24
62	M	156	34	3360	49	NA	18
63	M	60	NA	NA	NA	NA	15
64	F	468	31	2660	48	NA	24
65	M	8	32	2795	48.5	NA	unable to walk
66	F	1	34	2650	49.5	not acquired	too young to walk
67	M	NA	NA	NA	NA	9	14
68	M	6	35	3860	52	18	42
69	M	13	31	2220	44	not acquired	unable to walk
71	F	120	33	2860	50	22	34
72	M	3	35.5	2460	50	NA	NA
73	F	408	NA	2600	NA	NA	30
74	F	48	36	3550	51.5	4	30
75	M	NA	NA	NA	NA	NA	NA
76	M	36	49	3600	49	9	16
77	F	21	33	3020	49.5	12	unable to walk
78	M	84	32.5	2350	44.5	NA	60
79	F	95	NA	3010	48	NA	NA
80	F	125	31	2350	44.5	14	NA
81	M	30	NA	NA	NA	NA	NA
83	M	120	NA	3470	49	NA	NA
84	F	1	34	3500	50	NA	NA
85	F	96	34	2990	50	NA	16
patients with a duplication
7	F	120	35	2810	48	7	19
10	F	84	32.5	2270	44	6	18
29	F	NA	33	2600	42	NA	unable to walk
50	M	132	31.5	1935	43	8	11
61	M	15	33	2800	49	10	NA
70	F	84	34.5	3230	48.5	NA	NA
82	F	240	33	2700	46	NA	36
* Termination of pregnancy was done; NA: information not available
